# Supplementary material for: Single-base m6A epitranscriptomics reveals novel HIV-1 host interaction targets in primary CD4+ T cells
Source: J Virol. 2025 Oct 14;99(11):e01536-25. doi: 10.1128/jvi.01536-25 (PMC12645991; doi:10.1128/jvi.01536-25)
Supplement: Table S1 — m6A-SAC-seq and RNA-seq data of primary CD4+ T cells. [file jvi.01536-25-s0002.xlsx]

## Sheet: m6A-SAC-seq
gene_name	chromosome	strand	ensembl_id	gene_pos	relative_pos	m6A_pos	motif	Mock_1	Mock_2	Mock_3	HIV_1	HIV_2	HIV_3	log2 Fold Change	p_value
ARPC2	chr2	+	ENST00000315717	6_intron_of_total_10_intron	NA	218239244	UGACC	0.014	0.018	0.033	0.047	0.19	0.166	2.63227	0.123289
DUSP7	chr3	-	ENST00000495880	2_exon_of_total_3_exon	0----0.0610----{0.2523}----0.4359----1	52054248	UGACU	0.028	0.032	0.039	0.248	0.061	0.246	2.48699	0.133421
RSRP1	chr1	-	ENST00000473314	1_intron_of_total_5_intron	NA	25336723	UGACU	0.028	0.032	0.043	0.183	0.069	0.229	2.22339	0.116554
NDUFB1	chr14	-	ENST00000553514	1_intron_of_total_3_intron	NA	92121356	AGACC	0.033	0.072	0.049	0.319	0.12	0.264	2.19059	0.0861063
STK10	chr5	-	ENST00000176763	13_intron_of_total_18_intron	NA	172063675	UGACC	0.022	0.02	0.069	0.139	0.139	0.184	2.05733	0.00602497
CRLF3	chr17	-	ENST00000324238	3'-UTR	0----0.0143----0.4769----{0.9558}----1	30782810	UGACC	0.035	0.03	0.024	0.031	0.161	0.161	1.98779	0.178741
AP5B1	chr11	-	ENST00000532090	3'-UTR	0----0.0552----0.4330----{0.4778}----1	65777542	GGACA	0.158	0.158	0.152	0.886	0.493	0.437	1.95618	0.0862118
HTRA2	chr2	+	ENST00000696725	1_intron_of_total_8_intron	NA	74530157	UGACU	0.078	0.061	0.063	0.289	0.284	0.198	1.93238	0.0205858
FAR1	chr11	+	ENST00000354817	3'-UTR	0----0.0277----0.3217----{0.3223}----1	13728777	AGACC	0.05	0.034	0.067	0.219	0.148	0.18	1.85699	0.0118588
BLOC1S5-TXNDC5	chr6	-	ENST00000439343	3'-UTR	0----0.0000----0.1356----{0.6165}----1	7882683	UGACU	0.061	0.083	0.012	0.167	0.198	0.192	1.83613	0.012457
DUSP7	chr3	-	ENST00000495880	3'-UTR	0----0.0610----0.4359----{0.5028}----1	52050589	GGACA	0.169	0.1	0.172	0.644	0.176	0.753	1.83467	0.164547
KDM4B	chr19	+	ENST00000611640	3'-UTR	0----0.0396----0.6346----{0.7322}----1	5152068	AGACC	0.066	0.051	0.035	0.126	0.176	0.239	1.83156	0.0495738
ITFG1	chr16	-	ENST00000568047	3_exon_of_total_10_exon	NA	47260600	AGACC	0.091	0.049	0.058	0.272	0.144	0.28	1.81359	0.0542384
EXOSC6	chr16	-	ENST00000435634	3'-UTR	0----0.0077----0.1664----{0.2181}----1	70250814	AGACA	0.32	0.206	0.479	0.827	1.104	1.577	1.80345	0.0492971
RBM25	chr14	+	ENST00000527432	10_intron_of_total_19_intron	NA	73099959	UGACU	0.04	0.071	0.05	0.258	0.065	0.236	1.79579	0.158941
BTN3A2	chr6	+	ENST00000396934	6_intron_of_total_8_intron	NA	26374131	AGACU	0.073	0.057	0.088	0.2	0.3	0.248	1.77871	0.0184176
CDC42EP3	chr2	-	ENST00000611976	2_exon_of_total_2_exon	0----0.0816----{0.1770}----0.2309----1	37646098	GGACA	0.195	0.351	0.305	1.178	1.173	0.552	1.77031	0.0748435
GLCCI1	chr7	+	ENST00000223145	8_exon_of_total_8_exon	0----0.1171----{0.4168}----0.4638----1	8086315	UGACC	0.034	0.017	0.057	0.067	0.062	0.239	1.76867	0.272799
DIP2B	chr12	+	ENST00000301180	32_exon_of_total_38_exon	0----0.0179----{0.4672}----0.5614----1	50732466	AGACA	0.326	0.479	0.255	1.284	1.058	1.245	1.75871	0.000945807
SIPA1	chr11	+	ENST00000534313	1_intron_of_total_15_intron	NA	65638748	GGACC	0.078	0.028	0.084	0.259	0.132	0.239	1.72935	0.0479032
HADH	chr4	+	ENST00000505878	4_exon_of_total_9_exon	0----0.0244----{0.4130}----0.7068----1	108019611	AGACC	0.072	0.035	0.062	0.175	0.234	0.149	1.72324	0.0219221
THEM4	chr1	-	ENST00000368814	3'-UTR	0----0.0110----0.1617----{0.1853}----1	151874774	UGACC	0.085	0.027	0.05	0.148	0.22	0.166	1.72085	0.0121675
PLCL2	chr3	+	ENST00000460467	2_intron_of_total_2_intron	NA	17010584	UGACU	0.071	0.055	0.03	0.246	0.165	0.102	1.71741	0.0942048
NUP43	chr6	-	ENST00000340413	3'-UTR	0----0.0089----0.3072----{0.3448}----1	149726824	UGACU	0.031	0.049	0.029	0.111	0.045	0.202	1.71563	0.207891
MXI1	chr10	+	ENST00000332674	4_exon_of_total_6_exon	0----0.0588----{0.2006}----0.3147----1	110279234	GGACC	0.035	0.067	0.028	0.164	0.16	0.101	1.70895	0.0217197
ATP2A2	chr12	+	ENST00000308664	20_intron_of_total_20_intron	NA	110346470	UGACU	0.064	0.109	0.098	0.291	0.356	0.231	1.69593	0.019954
DENND4A	chr15	-	ENST00000443035	3_exon_of_total_33_exon	0----0.0436----{0.0447}----0.6913----1	65756440	AGACA	0.33	0.416	0.265	1.094	0.679	1.472	1.68244	0.0780979
ZKSCAN1	chr7	+	ENST00000535170	1_intron_of_total_3_intron	NA	100023513	UGACU	0.045	0.038	0.077	0.13	0.276	0.103	1.66959	0.157323
PLIN3	chr19	-	ENST00000221957	8_exon_of_total_8_exon	0----0.0341----{0.5453}----0.6187----1	4839355	GGACC	0.078	0.045	0.063	0.191	0.185	0.212	1.66051	0.000493981
PIGG	chr4	+	ENST00000453061	8_intron_of_total_12_intron	NA	522561	GGACC	0.143	0.173	0.214	0.627	0.469	0.569	1.65146	0.00649573
TFIP11	chr22	-	ENST00000619735	2_exon_of_total_13_exon	0----0.0294----{0.0535}----0.7684----1	26510190	UGACU	0.034	0.073	0.045	0.05	0.137	0.29	1.64992	0.26081
MSL3	chrX	+	ENST00000361672	8_intron_of_total_11_intron	NA	11765939	GGACU	0.041	0.058	0.045	0.14	0.26	0.048	1.63743	0.239951
AGPAT3	chr21	+	ENST00000291572	3'-UTR	0----0.0356----0.2079----{0.7004}----1	43985625	UGACU	0.023	0.109	0.071	0.125	0.168	0.338	1.63616	0.147854
SFSWAP	chr12	+	ENST00000538548	1_intron_of_total_14_intron	NA	131711513	UGACU	0.175	0.055	0.093	0.404	0.249	0.349	1.63328	0.0190445
CHAMP1	chr13	+	ENST00000646956	2_intron_of_total_2_intron	NA	114324838	GGACC	0.165	0.143	0.073	0.396	0.478	0.304	1.62848	0.0174818
JRK	chr8	-	ENST00000614134	3'-UTR	0----0.0373----0.2284----{0.6998}----1	142660140	GGACC	0.09	0.03	0.035	0.164	0.204	0.109	1.62172	0.0387013
MYCBP2	chr13	-	ENST00000695078	44_exon_of_total_56_exon	NA	77067716	GGACA	0.168	0.234	0.183	0.654	0.519	0.624	1.61908	0.00343706
SLC8B1	chr12	-	ENST00000552014	3'-UTR	0----0.1569----0.6905----{0.8246}----1	113299335	UGACU	0.097	0.05	0.097	0.264	0.16	0.323	1.61423	0.0602788
RUFY1	chr5	+	ENST00000319449	4_exon_of_total_18_exon	0----0.0061----{0.2663}----0.8130----1	179567544	AGACA	0.318	0.172	0.06	0.239	1.001	0.395	1.57179	0.256021
LTA4H	chr12	-	ENST00000228740	12_exon_of_total_19_exon	0----0.0318----{0.5921}----0.8897----1	96014859	GGACC	0.035	0.043	0.041	0.136	0.101	0.116	1.56871	0.0128267
FCMR	chr1	-	ENST00000367091	3'-UTR	0----0.0294----0.4254----{0.9450}----1	206903479	AGACA	0.219	0.256	0.219	0.956	0.853	0.231	1.55556	0.185739
ATL2	chr2	-	ENST00000378954	13_exon_of_total_13_exon	0----0.0034----{0.4625}----0.4639----1	38295998	AGACU	0.064	0.088	0.066	0.406	0.092	0.141	1.55149	0.286467
WDR33	chr2	-	ENST00000322313	16_exon_of_total_22_exon	0----0.0193----{0.2193}----0.4419----1	127720126	GGACA	0.395	0.977	0.355	2.458	1.057	1.528	1.54601	0.0976424
SLC12A6	chr15	-	ENST00000354181	3'-UTR	0----0.0647----0.4924----{0.8932}----1	34230645	AGACA	0.354	0.231	0.403	1.118	0.587	1.168	1.53998	0.0683991
ENSG00000286235	chr20	+	ENST00000652720	19_exon_of_total_24_exon	0----0.0229----{0.4401}----0.5397----1	6009790	GGACA	0.193	0.1	0.125	0.42	0.336	0.459	1.53938	0.0053329
RFX5	chr1	-	ENST00000290524	3'-UTR	0----0.0501----0.5677----{0.9318}----1	151340883	AGACC	0.082	0.085	0.034	0.2	0.157	0.224	1.53134	0.00839612
SPINDOC	chr11	+	ENST00000294244	3_exon_of_total_6_exon	0----0.1182----{0.3649}----0.7047----1	63818240	AGACC	0.063	0.058	0.033	0.175	0.214	0.056	1.53087	0.173941
ZNF655	chr7	+	ENST00000252713	3'-UTR	0----0.0383----0.3650----{0.9688}----1	99576312	AGACC	0.035	0.056	0.043	0.177	0.101	0.109	1.5301	0.0650207
CPSF7	chr11	-	ENST00000340437	3'-UTR	0----0.0219----0.4401----{0.4739}----1	61404584	AGACA	0.095	0.194	0.212	0.26	0.668	0.516	1.52719	0.108064
XIAP	chrX	+	ENST00000422098	4_exon_of_total_9_exon	0----0.0672----{0.2075}----0.4672----1	123886186	AGACU	0.133	0.104	0.113	0.253	0.414	0.332	1.51313	0.039319
TAGAP	chr6	-	ENST00000326965	9_exon_of_total_9_exon	0----0.1879----{0.5164}----0.6347----1	159036266	UGACU	0.029	0.226	0.035	0.291	0.276	0.26	1.51183	0.106891
SLC39A9	chr14	+	ENST00000556125	1_intron_of_total_4_intron	NA	69399013	AGACA	0.401	0.495	0.32	0.63	1.245	1.581	1.50696	0.111081
MAPKAPK3	chr3	+	ENST00000446044	3'-UTR	0----0.1995----0.5840----{0.8230}----1	50648760	UGACU	0.153	0.038	-0.005	0.254	0.104	0.168	1.49976	0.15241
THOC6	chr16	+	ENST00000576143	6_exon_of_total_7_exon	NA	3026565	GGACC	0.054	0.031	0.042	0.204	0.062	0.093	1.49916	0.212485
EXOC8	chr1	-	ENST00000366645	1_exon_of_total_1_exon	0----0.0210----{0.0745}----0.4480----1	231337472	UGACC	0.075	0.086	0.048	0.119	0.18	0.291	1.49721	0.121521
ENSG00000289690	chr7	+	ENST00000695664	3'-UTR	0----0.5107----0.7775----{0.9545}----1	100433994	AGACU	0.1	0.02	0.076	0.232	0.225	0.096	1.49643	0.0965595
PDE6D	chr2	-	ENST00000287600	3'-UTR	0----0.1474----0.5447----{0.7254}----1	231732745	AGACU	0.099	0.088	0.076	0.237	0.229	0.276	1.49636	0.00282921
GABPA	chr21	+	ENST00000354828	5_exon_of_total_10_exon	0----0.1029----{0.1719}----0.3695----1	25752034	GGACA	0.172	0.179	0.172	0.473	0.656	0.345	1.49485	0.0722622
SRCAP	chr16	+	ENST00000262518	25_exon_of_total_34_exon	0----0.0303----{0.4879}----0.8570----1	30724789	UGACC	0.041	0.029	0.124	0.117	0.166	0.263	1.49284	0.0962471
AHCYL1	chr1	+	ENST00000393614	3'-UTR	0----0.1855----0.5221----{0.9629}----1	110023581	GGACA	0.19	0.169	0.216	0.683	0.434	0.501	1.49258	0.0390641
MIER1	chr1	+	ENST00000355977	8_exon_of_total_14_exon	0----0.0935----{0.2509}----0.4031----1	66970949	AGACA	0.341	0.318	0.253	0.448	1.024	1.089	1.4896	0.111938
RNMT	chr18	+	ENST00000383314	3'-UTR	0----0.0366----0.2660----{0.6191}----1	13762181	AGACC	0.072	0.058	0.077	0.18	0.158	0.243	1.48891	0.0340554
NCAPD3	chr11	-	ENST00000534548	14_exon_of_total_35_exon	0----0.0056----{0.2311}----0.6158----1	134194691	AGACC	0.05	0.053	0.036	0.204	0.119	0.066	1.48469	0.171893
METAP2	chr12	+	ENST00000535095	4_exon_of_total_10_exon	0----0.2715----{0.4344}----0.6775----1	95485949	GGACA	0.102	0.102	0.187	0.586	0.339	0.169	1.48437	0.187473
MRPS7	chr17	+	ENST00000245539	5_exon_of_total_5_exon	0----0.0183----{0.5781}----0.6238----1	75265868	UGACU	0.119	0.042	0.022	0.069	0.138	0.305	1.4843	0.254767
ARL14EP	chr11	+	ENST00000282032	4_exon_of_total_4_exon	0----0.0683----{0.3295}----0.3982----1	30336632	GGACC	0.066	0.079	0.081	0.238	0.167	0.227	1.4836	0.0216351
MPHOSPH8	chr13	+	ENST00000361479	12_intron_of_total_13_intron	NA	19671093	UGACU	0.069	0.09	0.03	0.177	0.217	0.134	1.48215	0.0223258
ORAI3	chr16	+	ENST00000318663	3'-UTR	0----0.1007----0.5036----{0.9301}----1	30954784	AGACU	0.088	0.046	0.076	0.138	0.184	0.26	1.47063	0.0603057
PURB	chr7	-	ENST00000395699	1_exon_of_total_1_exon	0----0.0197----{0.0325}----0.1214----1	44885230	GGACA	0.157	0.274	0.139	0.919	0.197	0.463	1.46998	0.24911
INTS5	chr11	-	ENST00000330574	2_exon_of_total_2_exon	0----0.0161----{0.6058}----0.9476----1	62648142	GGACU	0.176	0.111	0.177	0.299	0.544	0.441	1.46845	0.0509952
SPTLC2	chr14	-	ENST00000216484	3'-UTR	0----0.0072----0.2175----{0.9818}----1	77506142	UGACU	0.085	0.043	0.08	0.264	0.218	0.093	1.46698	0.131321
AZI2	chr3	-	ENST00000429369	2_intron_of_total_3_intron	NA	28324143	AGACA	0.384	0.219	0.227	0.848	0.645	0.794	1.46227	0.0040894
PTAR1	chr9	-	ENST00000377200	3'-UTR	0----0.0003----0.1069----{0.4050}----1	69715397	GGACU	0.08	0.177	0.127	0.461	0.162	0.433	1.45943	0.134142
PLEKHG3	chr14	+	ENST00000247226	16_exon_of_total_17_exon	0----0.0304----{0.2558}----0.3781----1	64741890	GGACC	0.093	0.113	0.108	0.467	0.122	0.271	1.45357	0.209699
BRD1	chr22	-	ENST00000216267	1_exon_of_total_12_exon	0----0.1055----{0.3169}----0.7941----1	49823342	UGACA	0.082	0.068	0.07	0.13	0.285	0.187	1.45226	0.105206
GGNBP2	chr17_KI270857v1_alt	+	ENST00000621686	3'-UTR	0----0.1110----0.8465----{0.8616}----1	824949	UGACU	0.05	0.085	0.038	0.129	0.195	0.148	1.44801	0.01771
ARFGEF1	chr8	-	ENST00000520381	7_exon_of_total_30_exon	0----0.0000----{0.1294}----0.6525----1	67258199	AGACU	0.042	0.096	0.093	0.226	0.132	0.271	1.44517	0.066675
ZPR1	chr11	-	ENST00000227322	14_exon_of_total_14_exon	0----0.0050----{0.2101}----0.2161----1	116778963	AGACA	0.229	0.601	0.412	0.794	1.553	1.032	1.44393	0.0676501
AK3	chr9	-	ENST00000381809	3'-UTR	0----0.0273----0.1894----{0.3781}----1	4712179	UGACU	0.026	0.046	0.06	0.107	0.114	0.137	1.43942	0.00502267
ACSL4	chrX	-	ENST00000469796	8_exon_of_total_16_exon	0----0.0679----{0.2487}----0.4801----1	109678103	GGACA	0.123	0.132	0.107	0.235	0.279	0.466	1.43679	0.0991173
EP300	chr22	+	ENST00000263253	13_exon_of_total_31_exon	0----0.0470----{0.3093}----0.8723----1	41149098	AGACU	0.076	0.088	0.046	0.223	0.179	0.164	1.43041	0.00733036
EVL	chr14	+	ENST00000402714	4_intron_of_total_13_intron	NA	100124160	GGACU	0.059	0.057	0.179	0.332	0.269	0.192	1.42661	0.0439095
MALT1	chr18	+	ENST00000649217	17_exon_of_total_17_exon	0----0.0193----{0.2630}----0.2857----1	58747631	AGACC	0.082	0.125	0.117	0.238	0.325	0.305	1.4217	0.00906245
ELL	chr19	-	ENST00000262809	3'-UTR	0----0.0038----0.4738----{0.5826}----1	18444319	GGACA	0.199	0.199	0.152	0.371	0.302	0.8	1.42125	0.185804
MACF1	chr1	+	ENST00000361689	36_intron_of_total_93_intron	NA	39336358	GGACA	0.244	0.333	0.226	0.379	0.868	0.902	1.42019	0.11235
SYNE2	chr14	+	ENST00000358025	81_exon_of_total_116_exon	0----0.0097----{0.6972}----0.9585----1	64141380	AGACU	0.078	0.072	0.068	0.141	0.164	0.276	1.41421	0.100367
PAF1	chr19	-	ENST00000221265	14_exon_of_total_14_exon	0----0.1100----{0.7532}----0.8355----1	39386171	GGACA	0.264	0.192	0.146	0.548	0.404	0.644	1.40663	0.0250748
MGME1	chr20	+	ENST00000377710	5_exon_of_total_5_exon	0----0.0820----{0.5101}----0.5459----1	17990029	GGACC	0.052	0.08	0.048	0.151	0.095	0.231	1.40599	0.121209
FEM1A	chr19	+	ENST00000269856	1_exon_of_total_1_exon	0----0.0127----{0.1223}----0.2234----1	4792900	UGACU	0.035	0.105	0.125	0.264	0.22	0.217	1.40342	0.0170118
SLU7	chr5	-	ENST00000297151	12_exon_of_total_16_exon	0----0.0216----{0.3678}----0.5276----1	160406549	AGACA	0.305	0.202	0.338	0.911	0.654	0.668	1.40196	0.0167283
UGGT1	chr2	+	ENST00000259253	25_exon_of_total_41_exon	0----0.0147----{0.2728}----0.4485----1	128161221	GGACA	0.165	0.155	0.233	0.569	0.203	0.688	1.40062	0.170918
KMT2C	chr7	-	ENST00000360104	8_exon_of_total_31_exon	0----0.0000----{0.1516}----0.7298----1	152181314	AGACC	0.129	0.034	0.031	0.194	0.219	0.097	1.39444	0.100372
IL16	chr15	+	ENST00000302987	18_intron_of_total_18_intron	NA	81308115	GGACA	0.221	0.168	0.107	0.354	0.414	0.532	1.3901	0.0177489
CDK4	chr12	-	ENST00000257904	3'-UTR	0----0.0831----0.5721----{0.6472}----1	57748384	UGACA	0.071	0.176	0.08	0.157	0.264	0.434	1.38663	0.148453
RPS6KB1	chr17	+	ENST00000393021	6_exon_of_total_16_exon	0----0.0779----{0.1383}----0.3369----1	59926543	AGACU	0.136	0.076	0.068	0.226	0.137	0.369	1.38642	0.145924
WIPF2	chr17	+	ENST00000323571	3'-UTR	0----0.0344----0.2110----{0.3616}----1	40279353	AGACU	0.057	0.108	0.147	0.257	0.206	0.351	1.38348	0.0376322
ACTG1	chr17	-	ENST00000681052	6_intron_of_total_6_intron	NA	81510881	UGACU	0.023	0.09	0.111	0.329	0.083	0.172	1.38247	0.231551
ALG2	chr9	-	ENST00000476832	2_exon_of_total_2_exon	0----0.0171----{0.2397}----0.4626----1	99218559	UGACU	0.057	0.094	0.027	0.2	0.127	0.137	1.38225	0.0347294
SLC1A5	chr19	-	ENST00000542575	1_exon_of_total_8_exon	0----0.2183----{0.2776}----0.7824----1	46787794	UGACA	0.13	0.142	0.114	0.456	0.274	0.276	1.38196	0.0731798
SETD3	chr14	-	ENST00000331768	13_exon_of_total_13_exon	0----0.0490----{0.6649}----0.6740----1	99398704	AGACA	0.245	0.603	0.268	0.82	1.28	0.794	1.37473	0.0434694
HERC4	chr10	-	ENST00000277817	18_exon_of_total_23_exon	0----0.1132----{0.5802}----0.7639----1	67941095	AGACA	0.267	0.395	0.19	0.82	0.929	0.46	1.37447	0.0691369
SERPINB6	chr6	-	ENST00000643314	6_exon_of_total_6_exon	NA	2948555	UGACU	0.076	0.023	0.061	0.149	0.093	0.172	1.37156	0.0475602
ATXN1	chr6	-	ENST00000244769	3'-UTR	0----0.0884----0.3193----{0.7890}----1	16301348	UGACC	0.08	0.01	0.082	0.166	0.212	0.067	1.3714	0.156094
SVIP	chr11	-	ENST00000525670	1_exon_of_total_4_exon	NA	22827833	AGACA	0.298	0.104	0.219	0.26	0.744	0.601	1.36991	0.137116
SLC4A1AP	chr2	+	ENST00000696011	1_exon_of_total_15_exon	0----0.1603----{0.2289}----0.8823----1	27664123	GGACU	0.181	0.189	0.087	0.373	0.481	0.327	1.36974	0.0156403
KMT5C	chr19	+	ENST00000589338	4_exon_of_total_4_exon	NA	55342817	AGACC	0.058	0.091	0.069	0.123	0.202	0.238	1.36881	0.0675992
ZC3H13	chr13	-	ENST00000242848	14_exon_of_total_19_exon	0----0.0435----{0.4380}----0.6680----1	45969380	GGACU	0.1	0.07	0.148	0.399	0.163	0.258	1.3666	0.123639
LARP1	chr5	+	ENST00000687700	11_exon_of_total_19_exon	0----0.0371----{0.2541}----0.4506----1	154802356	GGACC	0.038	0.056	0.094	0.168	0.05	0.266	1.36427	0.251255
RASGRP2	chr11	-	ENST00000377494	1_intron_of_total_15_intron	NA	64742612	AGACA	0.471	0.64	0.35	1.492	1.415	0.853	1.36378	0.0468004
SAT2	chr17	-	ENST00000576846	1_exon_of_total_1_exon	NA	7626380	AGACU	0.128	0.087	0.049	0.228	0.287	0.164	1.36287	0.0386396
FKBP4	chr12	+	ENST00000001008	9_exon_of_total_10_exon	0----0.0458----{0.3427}----0.4172----1	2801187	UGACU	0.022	0.038	0.08	0.063	0.144	0.152	1.35856	0.107617
SLC25A39	chr17	-	ENST00000225308	1_intron_of_total_11_intron	NA	44324090	UGACC	0.044	0.06	0.083	0.192	0.234	0.053	1.35699	0.213545
H2AZ2	chr7	-	ENST00000222690	4_intron_of_total_4_intron	NA	44833939	UGACU	0.037	0.081	0.107	0.241	0.167	0.168	1.35614	0.0226566
UBA6	chr4	-	ENST00000322244	33_exon_of_total_33_exon	0----0.0038----{0.3338}----0.3349----1	67619007	UGACA	0.13	0.15	0.13	0.628	0.112	0.309	1.35532	0.292139
PHIP	chr6	-	ENST00000275034	21_exon_of_total_40_exon	0----0.0156----{0.2143}----0.4739----1	78988298	AGACA	0.336	0.386	0.186	0.608	0.862	0.853	1.35522	0.0125434
ZC3H13	chr13	-	ENST00000242848	14_exon_of_total_19_exon	0----0.0435----{0.3740}----0.6680----1	45969893	AGACA	0.479	0.236	0.479	0.699	1.089	1.264	1.35395	0.0469613
PKD1	chr16	-	ENST00000262304	3'-UTR	0----0.0148----0.9279----{0.9308}----1	2089686	GGACA	0.25	0.245	0.28	0.711	0.686	0.571	1.34446	0.00832032
DYRK1A	chr21	+	ENST00000647188	3'-UTR	0----0.0547----0.1878----{0.2879}----1	37514236	AGACA	0.287	0.395	0.333	0.615	0.877	1.084	1.34365	0.0552987
ETFB	chr19	-	ENST00000354232	3'-UTR	0----0.6950----0.9882----{0.9961}----1	51345182	UGACU	0.044	0.095	0.042	0.164	0.15	0.145	1.3425	0.0242335
CSRP1	chr1	-	ENST00000340006	3'-UTR	0----0.0302----0.3500----{0.6934}----1	201484087	GGACU	0.044	0.035	0.074	0.19	0.11	0.087	1.3388	0.116419
YJU2	chr19	+	ENST00000262962	5_exon_of_total_8_exon	0----0.0468----{0.3795}----0.7261----1	4258312	AGACC	0.044	0.072	0.073	0.278	0.095	0.105	1.33862	0.244476
TAB1	chr22	+	ENST00000216160	3'-UTR	0----0.0072----0.4809----{0.5560}----1	39430462	GGACC	0.096	0.103	0.063	0.285	0.302	0.075	1.33726	0.206649
INPP4A	chr2	+	ENST00000409016	25_intron_of_total_25_intron	NA	98584425	AGACA	0.587	0.412	0.36	1.829	1.186	0.412	1.3344	0.232238
AXIN1	chr16	-	ENST00000461023	8_exon_of_total_8_exon	NA	288216	UGACU	0.148	0.067	0.081	0.132	0.272	0.342	1.33358	0.121814
NFE2L2	chr2	-	ENST00000699265	6_exon_of_total_9_exon	0----0.1721----{0.2334}----0.8268----1	177234143	AGACA	0.186	0.34	0.36	0.942	0.372	0.918	1.33296	0.128112
ARHGAP4	chrX	-	ENST00000393721	1_intron_of_total_18_intron	NA	153923155	GGACC	0.045	0.055	0.041	0.128	0.122	0.105	1.33212	0.00209244
ARL8B	chr3	+	ENST00000256496	3'-UTR	0----0.0593----0.2506----{0.6683}----1	5179938	GGACA	0.221	0.385	0.062	0.618	0.439	0.62	1.32796	0.0475053
KLHL9	chr9	-	ENST00000359039	5'-UTR	0----{0.0812}----0.0949----0.4179----1	21334938	GGACA	0.241	0.336	0.711	0.845	0.79	1.584	1.32148	0.111788
ZCCHC7	chr9	+	ENST00000336755	2_exon_of_total_9_exon	0----0.0275----{0.1409}----0.6591----1	37126625	AGACA	1.084	0.485	0.276	1.939	1.618	1.052	1.32083	0.0605193
ADAM19	chr5	-	ENST00000517951	21_intron_of_total_22_intron	NA	157480797	UGACU	0.096	0.084	0.028	0.116	0.198	0.205	1.31915	0.0478045
KPNA3	chr13	-	ENST00000261667	9_exon_of_total_17_exon	0----0.0417----{0.2108}----0.4126----1	49721966	AGACA	0.2	0.194	0.323	0.448	0.621	0.709	1.31021	0.0255169
NUDCD2	chr5	-	ENST00000302764	3_exon_of_total_4_exon	0----0.0065----{0.0408}----0.0660----1	163457045	AGACA	0.355	0.208	0.35	0.441	0.643	1.178	1.30891	0.17255
CD300A	chr17	+	ENST00000648095	7_exon_of_total_7_exon	0----0.3401----{0.6230}----0.6258----1	74484121	AGACA	0.35	0.257	0.315	0.942	0.224	1.118	1.30872	0.237895
AKT2	chr19	-	ENST00000392038	4_exon_of_total_14_exon	0----0.0474----{0.0840}----0.3229----1	40255252	AGACC	0.061	0.047	0.043	0.09	0.151	0.133	1.30849	0.0447247
PDCD6IP	chr3	+	ENST00000457054	6_intron_of_total_17_intron	NA	33827622	AGACC	0.055	0.131	0.058	0.158	0.18	0.266	1.30767	0.0478305
TUG1	chr22	+	ENST00000644773	3'-UTR	0----0.0123----0.0741----{0.6220}----1	30976570	UGACU	0.088	0.056	0.056	0.227	0.136	0.132	1.30743	0.0739334
TMEM245	chr9	-	ENST00000374586	3'-UTR	0----0.0043----0.3343----{0.6798}----1	109017695	AGACC	0.057	0.037	0.095	0.123	0.21	0.134	1.30504	0.0558919
DAXX	chr6_GL000255v2_alt	-	ENST00000399344	4_exon_of_total_8_exon	0----0.0759----{0.5435}----0.9287----1	4514841	AGACA	0.323	0.249	0.356	0.901	0.492	0.893	1.30063	0.0716598
DCAF11	chr14	+	ENST00000559017	5'-UTR	0----{0.5913}----0.6184----1.0000----1	24115571	GGACC	0.028	0.064	0.065	0.077	0.217	0.092	1.29784	0.222632
DNAJC21	chr5	+	ENST00000648817	7_exon_of_total_12_exon	0----0.0427----{0.1963}----0.3041----1	34941138	UGACC	0.016	0.038	0.106	0.128	0.137	0.128	1.29646	0.101412
ST6GALNAC6	chr9	-	ENST00000542456	3'-UTR	0----0.1224----0.2517----{0.4009}----1	127886529	GGACC	0.075	0.038	0.041	0.174	0.116	0.088	1.29546	0.0803268
ZCCHC7	chr9	+	ENST00000336755	7_exon_of_total_9_exon	0----0.0275----{0.4257}----0.6591----1	37349398	AGACC	0.062	0.112	0.068	0.097	0.285	0.211	1.29303	0.157726
BIVM-ERCC5	chr13	+	ENST00000639435	11_exon_of_total_25_exon	0----0.1097----{0.3519}----0.9838----1	102839717	AGACA	0.34	0.245	0.219	0.463	0.942	0.555	1.28559	0.111959
RERE	chr1	-	ENST00000337907	19_exon_of_total_24_exon	0----0.0791----{0.3502}----0.6648----1	8361330	GGACU	0.137	0.052	0.084	0.199	0.313	0.153	1.28445	0.0924561
TIAM1	chr21	-	ENST00000286827	23_exon_of_total_29_exon	0----0.0656----{0.5747}----0.7289----1	31141225	AGACC	0.04	0.112	0.044	0.146	0.12	0.211	1.28314	0.0600697
MAML1	chr5	+	ENST00000292599	2_exon_of_total_5_exon	0----0.0506----{0.2368}----0.5814----1	179766080	GGACA	0.353	0.355	0.248	0.769	0.905	0.651	1.28215	0.0125179
NUP93	chr16	+	ENST00000563858	8_exon_of_total_8_exon	0----0.1355----{0.9849}----1.0000----1	56832341	AGACA	0.276	0.289	0.185	0.702	0.511	0.611	1.28214	0.00912136
ZNF24	chr18	-	ENST00000589881	3'-UTR	0----0.0005----0.0790----{0.3200}----1	35337271	AGACA	0.395	0.637	0.741	1.094	1.089	2.125	1.28083	0.124087
CRTC3	chr15	+	ENST00000268184	3'-UTR	0----0.0286----0.3853----{0.9524}----1	90645097	AGACC	0.054	0.036	0.06	0.097	0.153	0.114	1.27898	0.0344008
KIDINS220	chr2	-	ENST00000569008	22_exon_of_total_30_exon	0----0.0227----{0.3586}----0.4750----1	8770746	GGACU	0.04	0.06	0.076	0.177	0.12	0.13	1.27866	0.0225374
PURB	chr7	-	ENST00000395699	1_exon_of_total_1_exon	0----0.0197----{0.0630}----0.1214----1	44884948	GGACC	0.159	0.164	0.137	0.427	0.325	0.364	1.27863	0.0129563
ZMYM3	chrX	-	ENST00000314425	23_exon_of_total_25_exon	0----0.0237----{0.6864}----0.7666----1	71242302	AGACA	0.311	0.696	0.35	1.968	0.645	0.679	1.27854	0.273864
LAX1	chr1	+	ENST00000367217	5_exon_of_total_5_exon	0----0.1224----{0.9093}----0.9698----1	203774599	UGACU	0.197	0.127	0.094	0.245	0.266	0.503	1.27848	0.125874
COX19	chr7	-	ENST00000457254	2_intron_of_total_11_intron	NA	967633	AGACC	0.116	0.077	0.097	0.18	0.263	0.26	1.27747	0.0238431
BMS1	chr10	+	ENST00000374518	3'-UTR	0----0.0089----0.5050----{0.5105}----1	42831139	AGACA	0.231	0.289	0.239	0.365	1.194	0.279	1.27596	0.342772
GNAQ	chr9	-	ENST00000286548	7_exon_of_total_7_exon	0----0.0837----{0.2225}----0.2406----1	77721447	AGACA	0.421	0.624	0.603	0.992	1.629	1.369	1.27567	0.0399017
DDHD1	chr14	-	ENST00000612692	3_exon_of_total_14_exon	0----0.0000----{0.0388}----0.1877----1	53103828	GGACA	0.153	0.169	0.314	0.651	0.499	0.389	1.27489	0.0368215
ACSL4	chrX	-	ENST00000469796	3_exon_of_total_16_exon	0----0.0679----{0.1092}----0.4801----1	109683272	AGACA	0.282	0.303	0.311	0.606	0.959	0.603	1.27479	0.0689004
PAG1	chr8	-	ENST00000220597	7_exon_of_total_9_exon	0----0.0662----{0.1129}----0.1871----1	80985149	GGACA	0.103	0.1	0.157	0.447	0.149	0.274	1.27302	0.183457
AAK1	chr2	-	ENST00000606389	4_exon_of_total_17_exon	0----0.0210----{0.0594}----0.3341----1	69542627	AAACA	0.591	0.419	0.551	1.597	1.792	0.376	1.27018	0.238047
PIKFYVE	chr2	+	ENST00000264380	42_exon_of_total_42_exon	0----0.0172----{0.6504}----0.6527----1	208355282	GGACA	0.187	0.265	0.362	0.82	0.481	0.66	1.26849	0.0404298
ENSG00000255432	chr11	-	ENST00000528405	3_exon_of_total_4_exon	0----0.0156----{0.4471}----0.5355----1	62663248	AGACA	0.222	0.194	0.253	0.501	0.623	0.486	1.26698	0.0103332
BIRC3	chr11	+	ENST00000615299	3_exon_of_total_10_exon	0----0.0541----{0.2204}----0.4721----1	102325231	AGACA	0.386	0.403	0.468	1.201	0.808	1.011	1.26456	0.0304336
CCDC92	chr12	-	ENST00000542348	2_intron_of_total_2_intron	NA	123936687	UGACC	0.014	0.047	0.081	0.013	0.119	0.209	1.26388	0.364247
TRIM56	chr7	+	ENST00000306085	3'-UTR	0----0.0234----0.2313----{0.9703}----1	101097643	AGACA	0.326	0.624	0.239	0.783	1.34	0.732	1.26374	0.0848771
ANGEL2	chr1	-	ENST00000360506	1_intron_of_total_7_intron	NA	213013171	AGACA	0.162	0.36	0.298	0.794	0.323	0.848	1.26083	0.138041
SNW1	chr14	-	ENST00000261531	13_exon_of_total_14_exon	0----0.0136----{0.6731}----0.7703----1	77718374	AGACC	0.045	0.049	0.086	0.207	0.097	0.127	1.25969	0.111342
UBE2J1	chr6	-	ENST00000435041	3'-UTR	0----0.0367----0.2666----{0.6222}----1	89328197	AGACA	0.208	0.774	0.287	0.692	0.771	1.574	1.25895	0.164591
HERC1	chr15	-	ENST00000443617	26_exon_of_total_78_exon	0----0.0097----{0.3189}----0.9695----1	63698933	AGACU	0.078	0.079	0.263	0.418	0.33	0.257	1.25873	0.0693404
SLC12A6	chr15	-	ENST00000354181	10_exon_of_total_26_exon	0----0.0647----{0.2104}----0.4924----1	34252326	AGACC	0.107	0.071	0.083	0.167	0.293	0.163	1.25518	0.0979896
ACSL3	chr2	+	ENST00000392066	14_exon_of_total_16_exon	0----0.1322----{0.6867}----0.8195----1	222933178	GGACC	0.06	0.035	0.05	0.153	0.061	0.132	1.25472	0.130049
UBLCP1	chr5	+	ENST00000296786	3'-UTR	0----0.0537----0.4929----{0.5328}----1	159285018	GGACA	0.223	0.142	0.325	0.614	0.212	0.82	1.2543	0.210233
KCTD20	chr6	+	ENST00000536244	3'-UTR	0----0.1033----0.2576----{0.5847}----1	36488923	UGACU	0.069	0.074	0.091	0.205	0.168	0.185	1.25376	0.00216396
NGLY1	chr3	-	ENST00000280700	5_exon_of_total_12_exon	0----0.0209----{0.3240}----0.7964----1	25739689	AGACU	0.048	0.055	0.048	0.135	0.162	0.063	1.25345	0.141583
GIMAP8	chr7	+	ENST00000307271	5'-UTR	0----{0.1061}----0.1372----0.6146----1	150451073	AGACC	0.034	0.044	0.084	0.164	0.137	0.085	1.25261	0.0638237
SENP7	chr3	-	ENST00000394095	9_exon_of_total_24_exon	0----0.0165----{0.2433}----0.6505----1	101366619	UGACU	0.117	0.092	0.058	0.37	0.146	0.12	1.25219	0.258683
TXNL1	chr18	-	ENST00000217515	3'-UTR	0----0.0222----0.1494----{0.1509}----1	56603016	AGACA	0.219	0.366	0.386	0.857	0.33	1.122	1.24972	0.190691
ARRDC1	chr9	+	ENST00000483563	4_exon_of_total_6_exon	NA	137613762	AGACA	0.244	0.221	0.276	1.056	0.428	0.276	1.24803	0.290519
PTPRC	chr1	+	ENST00000348564	14_intron_of_total_29_intron	NA	198730186	AGACA	0.587	0.265	0.284	1.284	0.587	0.827	1.24793	0.108794
RNF216	chr7	-	ENST00000389902	4_exon_of_total_17_exon	0----0.0332----{0.1383}----0.5131----1	5741409	AGACU	0.071	0.093	0.099	0.173	0.219	0.232	1.24648	0.0102711
TUBB4B	chr9	+	ENST00000340384	4_exon_of_total_4_exon	0----0.0473----{0.5720}----0.9034----1	137243038	UGACC	0.052	0.023	0.06	0.156	0.08	0.084	1.24511	0.114121
PNKP	chr19	-	ENST00000596624	2_exon_of_total_2_exon	NA	49859942	GGACC	0.06	0.084	0.035	0.18	0.105	0.139	1.2441	0.0423092
ATP6AP2	chrX	+	ENST00000636409	3'-UTR	0----0.0877----0.5754----{0.9307}----1	40606452	GGACA	0.325	0.116	0.411	0.536	0.653	0.829	1.244	0.033521
BICRA	chr19	+	ENST00000396720	15_exon_of_total_15_exon	0----0.0338----{0.7125}----0.8498----1	47701627	AGACC	0.042	0.083	0.077	0.102	0.157	0.219	1.24266	0.098539
SPEN	chr1	+	ENST00000375759	11_exon_of_total_15_exon	0----0.0291----{0.6154}----0.9169----1	15933501	GGACU	0.14	0.052	0.144	0.233	0.189	0.373	1.24249	0.0914957
LZTS2	chr10	+	ENST00000370223	3_exon_of_total_5_exon	0----0.0711----{0.3538}----0.7683----1	101003913	AGACA	0.57	0.664	1.107	1.502	2.47	1.559	1.24042	0.056903
PDCD11	chr10	+	ENST00000649849	20_exon_of_total_36_exon	0----0.0179----{0.5066}----0.8868----1	103425380	UGACU	0.114	0.2	0.199	0.389	0.251	0.572	1.24036	0.118917
ATIC	chr2	+	ENST00000444305	3_intron_of_total_4_intron	NA	215319711	AGACU	0.093	0.066	0.068	0.229	0.168	0.138	1.23685	0.0505002
CEP250	chr20	+	ENST00000397527	30_exon_of_total_35_exon	0----0.0292----{0.3069}----0.5041----1	35502654	AGACC	0.059	0.045	0.053	0.102	0.064	0.204	1.23676	0.230664
AGTPBP1	chr9	-	ENST00000376083	14_exon_of_total_26_exon	0----0.0183----{0.2994}----0.8645----1	85633373	GGACU	0.052	0.09	0.069	0.084	0.233	0.18	1.236	0.153631
BIRC6	chr2	+	ENST00000421745	43_exon_of_total_74_exon	0----0.0089----{0.5285}----0.9379----1	32490097	GGACA	0.148	0.131	0.141	0.439	0.183	0.367	1.23558	0.130013
CFAP97	chr4	-	ENST00000458385	3'-UTR	0----0.0245----0.3542----{0.5852}----1	185161676	AGACC	0.185	0.127	0.074	0.313	0.352	0.243	1.23409	0.0183278
SNU13	chr22	-	ENST00000401959	1_intron_of_total_2_intron	NA	41682367	AGACA	0.219	0.22	0.276	0.547	0.479	0.654	1.23245	0.0151635
AKAP11	chr13	+	ENST00000025301	8_exon_of_total_13_exon	0----0.0178----{0.2243}----0.5932----1	42300794	AGACA	0.416	0.282	0.531	1.186	1.056	0.645	1.23209	0.0597526
BABAM2	chr2	+	ENST00000344773	7_exon_of_total_13_exon	0----0.0745----{0.3898}----0.7484----1	28129284	AGACC	0.071	0.049	0.158	0.352	0.112	0.189	1.232	0.213088
IARS2	chr1	+	ENST00000366922	2_exon_of_total_23_exon	0----0.0241----{0.1144}----0.8850----1	220096155	AGACA	0.343	0.303	0.245	0.395	0.882	0.813	1.23001	0.114896
C16orf72	chr16	+	ENST00000327827	3_intron_of_total_3_intron	NA	9109459	AGACU	0.057	0.068	0.118	0.274	0.216	0.08	1.23001	0.190803
BAG5	chr14	-	ENST00000445922	2_exon_of_total_2_exon	0----0.0507----{0.2932}----0.3269----1	103559984	GAACU	0.748	0.853	0.548	2.351	0.748	1.941	1.22976	0.179273
MTERF4	chr2	-	ENST00000464344	1_intron_of_total_4_intron	NA	241096404	AGACA	0.269	0.468	0.32	1.299	0.265	0.914	1.2292	0.254622
IPCEF1	chr6	-	ENST00000367220	3'-UTR	0----0.0282----0.2207----{0.8518}----1	154155509	AGACA	0.408	0.63	0.679	1.107	1.312	1.599	1.22659	0.0160646
ZC3H7B	chr22	+	ENST00000352645	21_exon_of_total_23_exon	0----0.0430----{0.4495}----0.5398----1	41356360	AGACC	0.051	0.069	0.095	0.198	0.186	0.119	1.22622	0.0403294
STRADA	chr17	-	ENST00000640870	11_intron_of_total_13_intron	NA	63697120	GGACC	0.16	0.05	0.128	0.176	0.313	0.301	1.22483	0.0556205
JAK2	chr9	+	ENST00000381652	3'-UTR	0----0.0665----0.5505----{0.5945}----1	5127100	AGACC	0.08	0.071	0.045	0.165	0.086	0.206	1.22134	0.122469
CASC3	chr17	+	ENST00000264645	3'-UTR	0----0.0031----0.5460----{0.9599}----1	40172015	AGACC	0.035	0.067	0.083	0.186	0.091	0.154	1.22016	0.0799581
IL21R	chr16	+	ENST00000564089	10_exon_of_total_10_exon	0----0.2001----{0.6015}----0.7375----1	27448874	GGACC	0.043	0.078	0.031	0.131	0.168	0.055	1.21968	0.169499
VPS25	chr17	+	ENST00000253794	3'-UTR	0----0.0248----0.5129----{0.5873}----1	42779150	AGACU	0.193	0.183	0.205	0.334	0.472	0.547	1.21955	0.0526789
ZC3H12D	chr6	-	ENST00000409806	3'-UTR	0----0.0474----0.3231----{0.6121}----1	149449022	AGACU	0.085	0.057	0.068	0.076	0.237	0.176	1.21945	0.182841
DDX59	chr1	-	ENST00000447706	2_exon_of_total_8_exon	0----0.0524----{0.0879}----0.6534----1	200666637	GGACA	0.749	0.42	0.461	1.902	1.213	0.676	1.21771	0.171899
WASHC5	chr8	-	ENST00000318410	16_exon_of_total_29_exon	0----0.0730----{0.5405}----0.9137----1	125056757	AGACC	0.097	0.032	0.064	0.117	0.219	0.112	1.2149	0.119033
HECTD1	chr14	-	ENST00000399332	17_exon_of_total_43_exon	0----0.0846----{0.3673}----0.9139----1	31144218	AGACA	0.265	0.794	0.268	0.832	1.566	0.679	1.21336	0.15973
VGLL4	chr3	-	ENST00000273038	3'-UTR	0----0.0983----0.3326----{0.8966}----1	11556454	GGACA	0.241	0.231	0.281	0.586	0.395	0.763	1.21168	0.0868677
BICRAL	chr6	+	ENST00000614467	15_exon_of_total_15_exon	0----0.0501----{0.5412}----0.5478----1	42865403	UGACU	0.129	0.305	0.316	0.575	0.648	0.514	1.21164	0.0148456
PHTF2	chr7	+	ENST00000422959	11_exon_of_total_19_exon	0----0.0484----{0.2807}----0.5147----1	77929215	AGACU	0.038	0.051	0.079	0.082	0.067	0.24	1.21131	0.313368
ATL3	chr11	-	ENST00000398868	13_exon_of_total_13_exon	0----0.0059----{0.2376}----0.2416----1	63629346	AGACC	0.083	0.078	0.061	0.25	0.152	0.112	1.21121	0.137475
CNOT1	chr16	-	ENST00000317147	3'-UTR	0----0.0325----0.8803----{0.9513}----1	58520360	UGACU	0.061	0.029	0.146	0.123	0.306	0.117	1.21011	0.238268
STAT6	chr12	-	ENST00000300134	11_intron_of_total_21_intron	NA	57104028	UGACU	0.061	0.139	0.043	0.116	0.254	0.192	1.20961	0.104627
PHYKPL	chr5	-	ENST00000308158	1_intron_of_total_12_intron	NA	178232171	AGACC	0.066	0.108	0.079	0.247	0.123	0.215	1.2093	0.0844283
SSH2	chr17	-	ENST00000269033	3'-UTR	0----0.0163----0.4743----{0.9699}----1	29626218	UGACU	0.069	0.064	0.121	0.312	0.083	0.192	1.20853	0.23064
ACTL6A	chr3	+	ENST00000450518	8_exon_of_total_14_exon	0----0.1080----{0.4400}----0.7731----1	179576852	AAACU	0.48	0.574	0.468	1.115	1.841	0.557	1.20674	0.215326
VIRMA	chr8	-	ENST00000297591	8_exon_of_total_24_exon	0----0.0034----{0.2383}----0.8430----1	94526721	GGACA	0.711	0.624	0.349	1.071	1.475	1.335	1.20454	0.0105991
CASD1	chr7	+	ENST00000447923	4_exon_of_total_7_exon	0----0.2914----{0.6053}----1.0000----1	94527184	AGACA	0.511	0.587	0.336	1.084	0.489	1.731	1.20417	0.220946
TOR1B	chr9	+	ENST00000259339	3'-UTR	0----0.0106----0.3798----{0.6691}----1	129810375	AGACC	0.042	0.051	0.129	0.168	0.203	0.14	1.20276	0.0519916
EXOC4	chr7	+	ENST00000253861	15_exon_of_total_18_exon	0----0.0057----{0.5497}----0.7052----1	133997560	AGACU	0.05	0.067	0.08	0.121	0.157	0.175	1.20132	0.0167811
MED10	chr5	-	ENST00000255764	3'-UTR	0----0.0581----0.4287----{0.5658}----1	6372351	GGACC	0.042	0.044	0.066	0.204	0.065	0.08	1.19916	0.272851
ABCB10	chr1	-	ENST00000344517	2_exon_of_total_13_exon	0----0.0142----{0.1734}----0.5872----1	229549335	GGACU	0.048	0.141	0.052	0.194	0.141	0.218	1.19825	0.0563256
GLIPR1	chr12	+	ENST00000266659	3'-UTR	0----0.0217----0.1595----{0.2404}----1	75499448	GGACU	0.142	0.084	0.196	0.29	0.324	0.353	1.19627	0.0145188
PPP6C	chr9	-	ENST00000373547	3'-UTR	0----0.0207----0.2445----{0.3900}----1	125149075	UGACU	0.053	0.141	0.144	0.2	0.26	0.314	1.19531	0.0312093
ANXA2R	chr5	-	ENST00000314890	5'-UTR	0----{0.5882}----0.6356----0.8962----1	43040152	UGACU	0.1	0.11	0.166	0.357	0.245	0.259	1.19528	0.025169
AMDHD2	chr16	+	ENST00000568263	9_intron_of_total_9_intron	NA	2529731	GGACU	0.113	0.059	0.207	0.195	0.391	0.28	1.19217	0.0899063
LRRC14	chr8	+	ENST00000527730	3_exon_of_total_3_exon	0----0.0767----{0.5971}----1.0000----1	144520417	GGACC	0.043	0.045	0.113	0.11	0.196	0.153	1.1913	0.0642804
DENND4B	chr1	-	ENST00000361217	11_exon_of_total_28_exon	0----0.0770----{0.3394}----0.8610----1	153940255	GGACU	0.06	0.082	0.112	0.302	0.131	0.146	1.18873	0.179313
RETREG2	chr2	+	ENST00000273048	3'-UTR	0----0.0497----0.2617----{0.5219}----1	219182281	GGACC	0.13	0.358	0.174	0.292	0.637	0.579	1.18773	0.102222
MKI67	chr10	-	ENST00000368653	12_exon_of_total_14_exon	0----0.0171----{0.5243}----0.7783----1	128104968	GGACC	0.06	0.063	0.043	0.039	0.214	0.125	1.1872	0.296081
DIS3	chr13	-	ENST00000377767	18_exon_of_total_21_exon	0----0.0064----{0.2350}----0.2786----1	72761740	AGACA	0.269	0.183	0.296	0.359	0.372	0.97	1.18527	0.253796
NFRKB	chr11	-	ENST00000446488	23_exon_of_total_26_exon	0----0.0204----{0.6354}----0.7862----1	129869892	UGACU	0.118	0.297	0.097	0.541	0.338	0.285	1.18488	0.0996024
CYB561	chr17	-	ENST00000392975	3'-UTR	0----0.0509----0.3023----{0.5407}----1	63433684	AGACA	0.365	0.21	0.463	0.479	0.741	1.139	1.18437	0.136254
RRP1	chr21	+	ENST00000497547	10_exon_of_total_13_exon	0----0.0179----{0.3283}----0.4865----1	43800543	AGACU	0.081	0.114	0.117	0.17	0.352	0.187	1.18424	0.145496
PHF20L1	chr8	+	ENST00000220847	18_exon_of_total_20_exon	0----0.0974----{0.8141}----1.0000----1	132842568	AGACC	0.094	0.133	0.152	0.333	0.219	0.308	1.18214	0.0266966
NUP50	chr22	+	ENST00000347635	3'-UTR	0----0.0742----0.3473----{0.5073}----1	45185479	AGACC	0.058	0.051	0.037	0.086	0.104	0.141	1.18086	0.048371
POLR2L	chr11	-	ENST00000534030	3'-UTR	0----0.0359----0.3846----{0.4376}----1	840340	UGACC	0.072	0.032	0.05	0.135	0.1	0.114	1.1803	0.0139451
XRN1	chr3	-	ENST00000264951	3'-UTR	0----0.0116----0.5165----{0.8689}----1	142307936	AGACA	0.231	0.35	0.702	1.041	1.296	0.57	1.18001	0.111666
HIVEP2	chr6	-	ENST00000012134	4_exon_of_total_9_exon	0----0.0795----{0.5363}----0.8321----1	142770282	GGACC	0.073	0.09	0.078	0.262	0.201	0.083	1.17987	0.191618
INF2	chr14	+	ENST00000330634	3'-UTR	0----0.0189----0.5102----{0.5354}----1	104719014	GGACC	0.071	0.143	0.081	0.204	0.179	0.285	1.17913	0.0390697
RCN2	chr15	+	ENST00000320963	7_exon_of_total_8_exon	0----0.0594----{0.4891}----0.6354----1	76948449	AGACA	0.239	0.229	0.251	0.81	0.439	0.379	1.17904	0.153266
DAPK3	chr19	-	ENST00000545797	9_exon_of_total_9_exon	0----0.1194----{0.6273}----0.7165----1	3959304	AGACC	0.081	0.074	0.027	0.134	0.104	0.174	1.17871	0.0457606
TRIP12	chr2	-	ENST00000675453	4_exon_of_total_42_exon	0----0.0177----{0.0470}----0.6321----1	229859502	AGACA	0.194	0.665	0.321	1.032	0.829	0.81	1.17859	0.0521362
WIZ	chr19	-	ENST00000674001	5_exon_of_total_9_exon	0----0.0090----{0.3041}----0.5126----1	15427002	AGACA	0.183	0.305	0.296	0.302	0.608	0.862	1.17645	0.173131
BRPF1	chr3	+	ENST00000433861	8_intron_of_total_12_intron	NA	9744497	AGACC	0.068	0.085	0.088	0.108	0.234	0.202	1.17457	0.112564
SSR3	chr3	-	ENST00000265044	3'-UTR	0----0.0066----0.1383----{0.7066}----1	156540795	AGACC	0.035	0.045	0.074	0.104	0.188	0.055	1.17201	0.234585
MACF1	chr1	+	ENST00000361689	36_intron_of_total_93_intron	NA	39334294	AGACC	0.013	0.041	0.081	0.087	0.08	0.137	1.17111	0.102876
BIN3	chr8	-	ENST00000276416	4_exon_of_total_9_exon	0----0.0381----{0.1089}----0.4532----1	22636554	AGACA	0.557	0.177	0.303	0.942	0.747	0.645	1.17039	0.0409853
ZNF609	chr15	+	ENST00000326648	5_exon_of_total_10_exon	0----0.0431----{0.2082}----0.5134----1	64674341	UGACU	0.146	0.021	0.18	0.269	0.329	0.183	1.17039	0.0887404
TGFBR1	chr9	+	ENST00000374990	3'-UTR	0----0.0166----0.2406----{0.8523}----1	99152804	GGACA	0.493	0.342	0.314	0.548	0.991	1.047	1.17034	0.0803402
ZC3H11A	chr1	+	ENST00000367210	1_intron_of_total_17_intron	NA	203797512	AGACA	1.312	0.479	0.245	1.199	1.652	1.731	1.17024	0.102421
CSNK1G3	chr5	+	ENST00000345990	2_exon_of_total_14_exon	0----0.1378----{0.1636}----0.4318----1	123545783	GGACC	0.105	0.132	0.139	0.195	0.257	0.393	1.16822	0.111851
PCF11	chr11	+	ENST00000298281	5_exon_of_total_16_exon	0----0.0589----{0.2778}----0.6669----1	83166578	AGACU	0.091	0.13	0.108	0.254	0.193	0.292	1.16749	0.0289308
USP34	chr2	-	ENST00000398571	40_exon_of_total_80_exon	0----0.0338----{0.4868}----0.9453----1	61278411	AGACA	0.276	0.208	0.211	0.587	0.228	0.744	1.16554	0.197823
EXOC4	chr7	+	ENST00000253861	18_exon_of_total_18_exon	0----0.0057----{0.6999}----0.7052----1	134064506	GGACA	0.201	0.173	0.287	0.26	0.377	0.845	1.16482	0.263277
THOC5	chr22	-	ENST00000418021	5'-UTR	0----{0.0136}----0.6206----1.0000----1	29555206	UGACA	0.121	0.124	0.127	0.269	0.22	0.345	1.16474	0.0511899
CD2	chr1	+	ENST00000369478	3_intron_of_total_4_intron	NA	116763824	AGACU	0.044	0.076	0.197	0.213	0.243	0.254	1.16334	0.0982038
ZBED4	chr22	+	ENST00000216268	2_exon_of_total_2_exon	0----0.0689----{0.5366}----0.5790----1	49886886	AGACC	0.039	0.091	0.121	0.112	0.376	0.074	1.16288	0.389975
ZNF146	chr19	+	ENST00000456324	3_exon_of_total_3_exon	0----0.3833----{0.4762}----0.6159----1	36236791	AGACA	0.365	0.282	0.425	0.65	1.032	0.714	1.16032	0.0519942
THAP3	chr1	+	ENST00000054650	6_exon_of_total_6_exon	0----0.1146----{0.6260}----0.6436----1	6633053	AGACU	0.085	0.115	0.177	0.315	0.18	0.347	1.15926	0.0742034
LRRFIP1	chr2	+	ENST00000308482	19_intron_of_total_23_intron	NA	237764342	AGACA	0.205	0.237	0.461	0.844	0.738	0.434	1.1587	0.0748625
CELF1	chr11	-	ENST00000310513	13_intron_of_total_13_intron	NA	47469817	UGACA	0.107	0.068	0.111	0.152	0.281	0.205	1.15754	0.074513
CD6	chr11	+	ENST00000313421	5_intron_of_total_12_intron	NA	61010098	AGACA	0.199	0.227	0.577	0.643	1.109	0.485	1.15724	0.15104
CAD	chr2	+	ENST00000264705	21_exon_of_total_44_exon	0----0.0251----{0.4695}----0.9417----1	27233647	AGACC	0.129	0.042	0.066	0.302	0.168	0.058	1.15565	0.302153
TMEM128	chr4	-	ENST00000254742	3'-UTR	0----0.3379----0.5832----{0.7254}----1	4236018	UGACU	0.028	0.059	0.13	0.164	0.103	0.216	1.15433	0.117381
SCAF1	chr19	+	ENST00000360565	7_exon_of_total_11_exon	0----0.0095----{0.2274}----0.9424----1	49651309	UGACA	0.069	0.071	0.117	0.222	0.169	0.181	1.15425	0.00945517
PTPRJ	chr11	+	ENST00000698881	4_exon_of_total_25_exon	0----0.0183----{0.1218}----0.5642----1	48121134	AGACA	0.181	0.283	0.172	0.468	0.479	0.468	1.1537	0.0174359
TRIM38	chr6	+	ENST00000357085	3_exon_of_total_8_exon	0----0.0505----{0.0682}----0.1990----1	25966688	AGACA	0.289	0.326	0.448	1.321	0.555	0.489	1.1537	0.243312
RASA1	chr5	+	ENST00000274376	1_exon_of_total_25_exon	0----0.1199----{0.1888}----0.7823----1	87268778	GGACC	0.057	0.06	0.058	0.072	0.131	0.186	1.15242	0.162448
PAN3	chr13	+	ENST00000380958	3'-UTR	0----0.0202----0.4968----{0.8742}----1	28294632	AGACC	0.041	0.115	0.033	0.164	0.154	0.102	1.152	0.0820749
SFXN3	chr10	+	ENST00000393459	3'-UTR	0----0.1528----0.4649----{0.6766}----1	101040240	AGACA	0.577	0.56	0.598	1.032	1.076	1.746	1.15142	0.0920537
IRF2BP2	chr1	-	ENST00000366610	3'-UTR	0----0.0067----0.3785----{0.7634}----1	234605360	AGACU	0.096	0.088	0.145	0.244	0.199	0.287	1.14981	0.0159157
KPNA1	chr3	-	ENST00000344337	3'-UTR	0----0.0273----0.2620----{0.2667}----1	122426952	AGACC	0.133	0.087	0.038	0.116	0.224	0.232	1.14864	0.093059
R3HDM1	chr2	+	ENST00000683871	24_exon_of_total_27_exon	0----0.0835----{0.6821}----0.7956----1	135715675	AGACC	0.073	0.032	0.034	0.18	0.083	0.045	1.14785	0.294294
ZMYM4	chr1	+	ENST00000314607	25_exon_of_total_30_exon	0----0.0459----{0.5557}----0.6768----1	35405427	AGACC	0.152	0.12	0.085	0.295	0.198	0.298	1.14775	0.0280671
TBL1XR1	chr3	-	ENST00000457928	3'-UTR	0----0.0590----0.2479----{0.7663}----1	177021255	AGACU	0.096	0.093	0.045	0.132	0.209	0.177	1.14644	0.0307839
CYB561D2	chr3	+	ENST00000424512	3'-UTR	0----0.1939----0.7459----{0.8358}----1	50353853	GGACA	0.471	0.466	0.336	1.19	0.644	0.984	1.14644	0.0744406
FAM189B	chr1	-	ENST00000350210	6_exon_of_total_9_exon	0----0.0349----{0.3670}----0.7575----1	155250707	GGACU	0.049	0.099	0.069	0.311	0.074	0.095	1.14534	0.366579
CHCHD3	chr7	-	ENST00000262570	3'-UTR	0----0.0954----0.5218----{0.7120}----1	132785331	UGACC	0.02	0.033	0.131	0.195	0.048	0.164	1.14532	0.264648
KLHDC4	chr16	-	ENST00000446344	1_exon_of_total_1_exon	0----0.0173----{0.1233}----0.2144----1	87702043	GGACC	0.078	0.067	0.143	0.204	0.219	0.214	1.14522	0.0353499
BROX	chr1	+	ENST00000612948	12_exon_of_total_12_exon	0----0.1008----{0.3784}----0.3838----1	222732692	GGACA	0.449	0.203	0.323	0.53	0.665	0.961	1.14488	0.0702801
LRRC58	chr3	-	ENST00000295628	3'-UTR	0----0.0140----0.1550----{0.8956}----1	120325335	AGACU	0.048	0.098	0.177	0.304	0.168	0.242	1.14439	0.0746992
B4GALT1	chr9	-	ENST00000535206	2_intron_of_total_2_intron	NA	33111376	UGACU	0.065	0.067	0.058	0.162	0.154	0.104	1.14439	0.0488935
BRD3	chr9	-	ENST00000303407	3'-UTR	0----0.0344----0.4197----{0.4278}----1	134033543	AGACU	0.176	0.198	0.123	0.418	0.244	0.435	1.14225	0.067971
HIPK3	chr11	+	ENST00000525975	13_exon_of_total_16_exon	0----0.0226----{0.7685}----1.0000----1	33349279	AGACC	0.076	0.087	0.064	0.287	0.14	0.074	1.14212	0.283296
CNOT11	chr2	+	ENST00000289382	7_exon_of_total_7_exon	0----0.0314----{0.6223}----0.6410----1	101269366	AGACA	0.655	0.581	0.496	1.248	1.208	1.361	1.14	0.000430276
CSF1	chr1	+	ENST00000329608	3'-UTR	0----0.0438----0.4607----{0.6034}----1	109929408	GGACC	0.028	0.057	0.054	0.043	0.141	0.122	1.13845	0.19792
PDCD5	chr19	+	ENST00000590247	5_exon_of_total_6_exon	0----0.1194----{0.6434}----0.7463----1	32586915	AGACA	0.219	0.152	0.36	0.33	0.287	0.992	1.13822	0.327427
AGTPBP1	chr9	-	ENST00000376083	3'-UTR	0----0.0183----0.8645----{0.8874}----1	85547012	UGACU	0.369	0.228	0.045	0.354	0.494	0.565	1.13812	0.0944359
MAP3K10	chr19	+	ENST00000253055	10_exon_of_total_10_exon	0----0.1614----{0.9140}----0.9246----1	40215252	AGACA	0.511	0.529	0.489	1.047	1.67	0.645	1.13673	0.176796
BSDC1	chr1	-	ENST00000455895	10_intron_of_total_10_intron	NA	32367086	AGACU	0.123	0.091	0.05	0.26	0.113	0.207	1.13551	0.117911
ZKSCAN1	chr7	+	ENST00000535170	3'-UTR	0----0.0244----0.1447----{0.2631}----1	100035234	GGACC	0.257	0.037	0.067	0.225	0.356	0.212	1.13532	0.167513
TSPYL1	chr6	-	ENST00000652202	3'-UTR	0----0.0097----0.2334----{0.2422}----1	116278464	GGACC	0.075	0.043	0.045	0.196	0.131	0.031	1.13509	0.306945
ZBTB40	chr1	+	ENST00000375647	3'-UTR	0----0.0256----0.4532----{0.7672}----1	22529128	UGACU	0.11	0.197	0.097	0.436	0.154	0.297	1.13458	0.176895
QKI	chr6	+	ENST00000361752	5_exon_of_total_8_exon	0----0.0507----{0.1104}----0.1601----1	163561995	AGACA	0.122	0.183	0.231	0.386	0.36	0.43	1.13358	0.00748042
SUPT6H	chr17	+	ENST00000347486	26_exon_of_total_38_exon	0----0.0499----{0.6428}----0.9802----1	28689521	AGACC	0.035	0.073	0.094	0.083	0.098	0.262	1.13295	0.294185
KMT2D	chr12	-	ENST00000683543	13_exon_of_total_56_exon	0----0.0589----{0.2528}----0.8644----1	49049113	AGACU	0.073	0.045	0.048	0.123	0.133	0.108	1.13276	0.00508228
GLT8D1	chr3	-	ENST00000266014	4_exon_of_total_10_exon	0----0.2053----{0.2834}----0.8066----1	52697904	AGACU	0.047	0.067	0.104	0.169	0.164	0.145	1.13268	0.0216172
SLC1A5	chr19	-	ENST00000542575	1_exon_of_total_8_exon	0----0.2183----{0.2623}----0.7824----1	46787838	GGACC	0.064	0.058	0.06	0.233	0.034	0.132	1.13245	0.335012
HADHB	chr2	+	ENST00000448743	4_exon_of_total_8_exon	0----0.1939----{0.4057}----1.0000----1	26263388	AGACC	0.095	0.05	0.084	0.129	0.171	0.202	1.13234	0.02932
MBOAT7	chr19	-	ENST00000437868	3'-UTR	0----0.0536----0.1584----{0.2484}----1	54181103	GGACU	0.056	0.063	0.089	0.189	0.088	0.178	1.12928	0.112916
RAPGEF6	chr5	-	ENST00000671916	3'-UTR	0----0.0017----0.5329----{0.5343}----1	131427255	UGACC	0.05	0.028	0.088	0.15	0.083	0.13	1.12879	0.0692222
POLG	chr15	-	ENST00000631044	3'-UTR	0----0.0651----0.2309----{0.7078}----1	89320944	AGACA	0.37	0.201	0.346	0.959	0.692	0.354	1.12861	0.165916
PRKDC	chr8	-	ENST00000314191	5_exon_of_total_86_exon	0----0.0007----{0.0311}----0.9211----1	47954437	AGACU	0.073	0.096	0.076	0.082	0.295	0.158	1.12676	0.26013
TNFRSF10B	chr8	-	ENST00000276431	3'-UTR	0----0.0343----0.3652----{0.7364}----1	23021186	AGACC	0.039	0.039	0.081	0.06	0.129	0.158	1.12591	0.151147
DYNC1H1	chr14	+	ENST00000680001	3'-UTR	0----0.0227----0.1298----{0.5342}----1	101987523	UGACC	0.032	0.019	0.092	0.058	0.107	0.147	1.12553	0.175882
TDP1	chr14	+	ENST00000554976	3_exon_of_total_18_exon	0----0.3187----{0.3441}----0.5082----1	89963191	AGACA	0.333	0.553	0.194	0.64	0.575	1.139	1.12408	0.125469
CDC16	chr13	+	ENST00000360383	18_exon_of_total_19_exon	0----0.0896----{0.8177}----0.9322----1	114272190	AGACA	0.338	0.239	0.81	0.775	1.19	1.058	1.12401	0.0713327
TACC1	chr8	+	ENST00000519416	3'-UTR	0----0.1652----0.4973----{0.7036}----1	38849160	AGACA	0.283	0.434	0.426	0.966	0.679	0.844	1.12274	0.0158029
ACAP2	chr3	-	ENST00000326793	3'-UTR	0----0.0244----0.3539----{0.8991}----1	195275460	AGACA	0.635	0.292	0.333	0.752	0.642	1.345	1.12023	0.138512
MRPS27	chr5	-	ENST00000694990	8_exon_of_total_12_exon	0----0.0667----{0.1423}----0.2281----1	72232450	AGACU	0.094	0.061	0.059	0.073	0.209	0.183	1.11962	0.175765
UBE4B	chr1	+	ENST00000253251	5'-UTR	0----{0.1582}----0.1758----0.9139----1	10033586	AGACA	0.102	0.888	0.188	0.645	0.498	1.415	1.11868	0.291496
KDM5A	chr12	-	ENST00000399788	24_exon_of_total_28_exon	0----0.0214----{0.3991}----0.4955----1	306977	AGACA	0.888	0.356	0.219	1.484	0.995	0.696	1.11783	0.137776
DPH7	chr9	-	ENST00000277540	9_exon_of_total_9_exon	0----0.0643----{0.6212}----0.6546----1	137555315	AGACU	0.085	0.12	0.048	0.208	0.136	0.205	1.11767	0.0354493
C16orf72	chr16	+	ENST00000327827	3_intron_of_total_3_intron	NA	9103740	AGACU	0.118	0.052	0.127	0.232	0.135	0.277	1.1166	0.0912348
ICE1	chr5	+	ENST00000296564	13_exon_of_total_19_exon	0----0.0301----{0.2444}----0.8878----1	5461033	GGACA	0.711	1.039	0.212	1.533	1.624	1.095	1.11582	0.0665496
CDC5L	chr6	+	ENST00000371477	13_exon_of_total_16_exon	0----0.0189----{0.2867}----0.4049----1	44426502	AGACC	0.044	0.129	0.074	0.158	0.165	0.212	1.11503	0.0397252
RANBP6	chr9	-	ENST00000259569	1_exon_of_total_1_exon	0----0.0037----{0.4002}----0.7250----1	6013783	AGACC	0.074	0.116	0.035	0.201	0.072	0.214	1.114	0.18551
CKAP2	chr13	+	ENST00000378034	4_exon_of_total_6_exon	0----0.0598----{0.4625}----0.8129----1	52461620	GGACA	0.274	0.384	0.284	0.711	0.82	0.507	1.11336	0.0437029
RAPGEF6	chr5	-	ENST00000671916	3'-UTR	0----0.0017----0.5329----{0.6146}----1	131426680	UGACU	0.086	0.028	0.059	0.22	0.095	0.059	1.11227	0.302139
ELP2	chr18	+	ENST00000358232	20_exon_of_total_22_exon	0----0.0042----{0.2545}----0.2984----1	36170097	UGACU	0.105	0.063	0.044	0.08	0.153	0.225	1.11128	0.179292
ZMYM4	chr1	+	ENST00000314607	8_exon_of_total_30_exon	0----0.0459----{0.2066}----0.6768----1	35381261	AGACA	0.365	0.64	0.172	1.245	0.448	0.848	1.11028	0.180458
ZNF266	chr19	-	ENST00000592904	3'-UTR	0----0.2390----0.7613----{0.9204}----1	9412710	AGACC	0.156	0.094	0.064	0.16	0.256	0.261	1.10839	0.048815
SOCS4	chr14	+	ENST00000395472	2_exon_of_total_2_exon	0----0.0490----{0.1421}----0.2441----1	55043672	UGACU	0.338	0.165	0.187	0.297	0.523	0.664	1.10482	0.11532
SGTA	chr19	-	ENST00000221566	3'-UTR	0----0.0287----0.4509----{0.7320}----1	2755312	GGACC	0.069	0.031	0.14	0.237	0.157	0.122	1.10434	0.120312
TRPC4AP	chr20	-	ENST00000252015	19_exon_of_total_19_exon	0----0.0082----{0.7650}----0.7653----1	35003146	UGACC	0.014	0.065	0.164	0.294	0.085	0.143	1.10309	0.296616
TM9SF4	chr20	+	ENST00000398022	3'-UTR	0----0.0072----0.5191----{0.5292}----1	32165482	GGACA	0.223	0.076	0.117	0.274	0.212	0.407	1.10208	0.0975307
NCOR1	chr17	-	ENST00000268712	33_exon_of_total_46_exon	0----0.0227----{0.4738}----0.7068----1	16065606	AGACA	0.382	0.551	0.292	1.066	0.995	0.567	1.10118	0.0767429
PCMT1	chr6	+	ENST00000367384	3'-UTR	0----0.2368----0.5913----{0.7595}----1	149810954	GGACA	0.169	0.229	0.144	0.566	0.307	0.289	1.10025	0.13875
TUG1	chr22	+	ENST00000644773	3'-UTR	0----0.0123----0.0741----{0.6357}----1	30976672	AGACC	0.062	0.142	0.079	0.087	0.208	0.311	1.09852	0.232676
DLG1	chr3	-	ENST00000346964	17_exon_of_total_26_exon	0----0.0377----{0.3931}----0.5902----1	197085727	AGACA	0.964	0.287	0.603	1.829	0.942	1.199	1.0985	0.103788
CBL	chr11	+	ENST00000634586	17_intron_of_total_17_intron	NA	119307256	AGACA	0.408	0.816	0.265	1.464	0.479	1.245	1.09831	0.192075
CFAP298-TCP10L	chr21	-	ENST00000674122	5'-UTR	0----{0.0818}----0.1322----0.4729----1	32612362	GGACU	0.072	0.062	0.066	0.144	0.196	0.088	1.09761	0.133883
EFTUD2	chr17	-	ENST00000426333	12_exon_of_total_28_exon	0----0.0187----{0.2492}----0.6935----1	44868347	UGACA	0.112	0.073	0.101	0.183	0.268	0.161	1.09752	0.0661262
PRELID3B	chr20	-	ENST00000355937	3'-UTR	0----0.0224----0.2561----{0.3899}----1	59034671	UGACU	0.121	0.037	0.028	0.103	0.226	0.069	1.09747	0.288809
KLHL36	chr16	+	ENST00000564996	3'-UTR	0----0.0205----0.2654----{0.2727}----1	84662188	AGACC	0.117	0.064	0.064	0.25	0.1	0.174	1.09679	0.152958
HERPUD2	chr7	-	ENST00000311350	6_intron_of_total_8_intron	NA	35636735	AGACC	0.064	0.112	0.1	0.12	0.129	0.341	1.09605	0.282467
ATP13A3	chr3	-	ENST00000687055	14_exon_of_total_33_exon	NA	194447008	AGACU	0.044	0.044	0.081	0.102	0.193	0.066	1.09498	0.226835
MALT1	chr18	+	ENST00000649217	16_exon_of_total_17_exon	0----0.0193----{0.2360}----0.2857----1	58745767	AGACU	0.1	0.107	0.185	0.27	0.291	0.276	1.09437	0.0271034
COQ9	chr16	+	ENST00000262507	3'-UTR	0----0.0166----0.6037----{0.9362}----1	57461166	GGACA	0.671	0.778	1.085	2.555	1.002	1.853	1.09421	0.158773
TSPAN32	chr11	+	ENST00000461200	7_exon_of_total_9_exon	NA	2315969	GGACA	0.197	0.1	0.218	0.395	0.552	0.152	1.09355	0.231107
PHF20L1	chr8	+	ENST00000220847	3'-UTR	0----0.0974----{1.0000}----1.0000----1	132845923	UGACA	0.213	0.146	0.172	0.598	0.322	0.213	1.09336	0.219491
ENSG00000269533	chr19	+	ENST00000596617	3_intron_of_total_4_intron	NA	57399246	GGACA	0.644	0.586	0.852	1.584	1.002	1.853	1.09226	0.0771194
PCNX3	chr11	+	ENST00000355703	3'-UTR	0----0.0755----0.9351----{0.9562}----1	65637128	UGACC	0.075	0.059	0.081	0.146	0.121	0.191	1.09101	0.047476
OFD1	chrX	+	ENST00000684577	3'-UTR	0----0.0935----0.2170----{0.7261}----1	13760544	GGACA	0.512	0.296	0.536	0.644	1.487	0.732	1.09099	0.192464
GOLGA7	chr8	+	ENST00000694872	3'-UTR	0----0.1209----0.3218----{0.7044}----1	41510356	AGACA	0.109	0.2	0.493	0.416	0.649	0.642	1.08979	0.106016
ARPC4-TTLL3	chr3	+	ENST00000397256	10_exon_of_total_12_exon	0----0.0032----{0.4886}----0.7648----1	9827136	AGACA	0.298	0.482	0.296	0.923	0.703	0.664	1.08967	0.0185605
TADA2B	chr4	+	ENST00000310074	2_exon_of_total_2_exon	0----0.0476----{0.3076}----0.3367----1	7054927	AGACC	0.17	0.165	0.102	0.41	0.248	0.272	1.0896	0.0657349
SETD1B	chr12	+	ENST00000604567	3'-UTR	0----0.0279----0.7175----{0.7977}----1	121830925	UGACC	0.078	0.045	0.057	0.176	0.072	0.135	1.08935	0.145008
AGTPBP1	chr9	-	ENST00000376083	14_exon_of_total_26_exon	0----0.0183----{0.3707}----0.8645----1	85633073	GGACC	0.085	0.13	0.162	0.395	0.128	0.279	1.08904	0.202138
ANKRD52	chr12	-	ENST00000548241	5_exon_of_total_6_exon	NA	56243347	AGACU	0.201	0.085	0.085	0.369	0.197	0.223	1.08861	0.109305
KAT8	chr16	+	ENST00000543774	4_intron_of_total_11_intron	NA	31120813	UGACU	0.05	0.175	0.22	0.354	0.4	0.192	1.08803	0.111461
ECI1	chr16	-	ENST00000301729	7_exon_of_total_7_exon	0----0.0139----{0.5780}----0.6171----1	2240037	AGACU	0.125	0.126	0.075	0.264	0.164	0.265	1.08798	0.0481853
ELOA	chr1	+	ENST00000609199	10_exon_of_total_10_exon	NA	23759657	AGACU	0.06	0.094	0.101	0.198	0.211	0.133	1.0878	0.0386791
MAGT1	chrX	-	ENST00000618282	3'-UTR	0----0.0055----0.2292----{0.2339}----1	77829198	AGACA	0.276	0.206	0.43	0.882	0.769	0.287	1.08746	0.193535
BRWD1	chr21	-	ENST00000333229	41_intron_of_total_41_intron	NA	39194807	AGACU	0.123	0.193	0.102	0.225	0.304	0.359	1.08706	0.0353248
KIF22	chr16	+	ENST00000691169	5_exon_of_total_13_exon	NA	29799024	AGACU	0.089	0.061	0.084	0.097	0.18	0.22	1.08674	0.129901
NPC1	chr18	-	ENST00000269228	9_exon_of_total_25_exon	0----0.0342----{0.3275}----0.8403----1	23554914	AGACA	0.395	0.265	0.416	0.434	0.659	1.192	1.08652	0.211123
H6PD	chr1	+	ENST00000377403	5_exon_of_total_5_exon	0----0.0331----{0.2390}----0.2929----1	9264376	AGACC	0.069	0.06	0.076	0.17	0.207	0.058	1.08539	0.228153
CD47	chr3	-	ENST00000355354	3'-UTR	0----0.0224----0.1980----{0.5199}----1	108045600	AAACU	0.495	0.526	0.459	1.128	1.192	0.819	1.08471	0.0375411
CDC27	chr17	-	ENST00000066544	13_exon_of_total_19_exon	0----0.0211----{0.3094}----0.4456----1	47138761	AGACA	0.483	0.474	0.263	0.662	0.732	1.192	1.08384	0.095187
RFFL	chr17	-	ENST00000394597	3'-UTR	0----0.0194----0.1709----{0.5300}----1	35009378	AGACU	0.123	0.106	0.081	0.227	0.12	0.31	1.08363	0.164917
NATD1	chr17	-	ENST00000611551	3'-UTR	0----0.0296----0.0990----{0.3490}----1	21242079	AGACA	0.367	0.603	0.57	0.744	1.452	1.066	1.08283	0.0936788
SYNJ1	chr21	-	ENST00000357345	24_exon_of_total_32_exon	0----0.0177----{0.4710}----0.5685----1	32646439	AGACC	0.077	0.102	0.094	0.112	0.168	0.298	1.08217	0.204499
RNF13	chr3	+	ENST00000344229	5_exon_of_total_11_exon	0----0.2449----{0.3486}----0.6448----1	149872130	AGACU	0.076	0.16	0.114	0.218	0.358	0.164	1.08017	0.140445
TATDN1	chr8	-	ENST00000522927	2_exon_of_total_9_exon	0----0.0409----{0.0729}----0.3325----1	124522197	UGACU	0.034	0.114	0.108	0.216	0.153	0.172	1.07948	0.0453718
NRAS	chr1	-	ENST00000369535	3'-UTR	0----0.0303----0.1620----{0.6865}----1	114705824	AGACU	0.102	0.126	0.047	0.223	0.096	0.262	1.07911	0.167769
AQR	chr15	-	ENST00000156471	22_exon_of_total_35_exon	0----0.0134----{0.2691}----0.4780----1	34896902	UGACU	0.188	0.177	0.061	0.442	0.142	0.316	1.07907	0.203633
BRPF3	chr6	+	ENST00000357641	11_exon_of_total_13_exon	0----0.0418----{0.5720}----0.6396----1	36225294	AGACC	0.215	0.097	0.091	0.379	0.279	0.193	1.07838	0.0956835
CLASP1	chr2	-	ENST00000455322	34_exon_of_total_39_exon	0----0.0447----{0.5088}----0.6082----1	121367639	AGACC	0.066	0.049	0.163	0.192	0.219	0.176	1.07828	0.0879359
LDB1	chr10	-	ENST00000673968	10_intron_of_total_10_intron	NA	102108931	AGACA	0.493	0.389	0.186	0.416	1.025	0.814	1.07822	0.143621
EFCAB14	chr1	-	ENST00000674268	3'-UTR	0----0.1658----0.2206----{0.4631}----1	46678065	AGACU	0.058	0.072	0.064	0.111	0.186	0.112	1.07604	0.0983719
KLHL24	chr3	+	ENST00000454652	7_exon_of_total_9_exon	0----0.0523----{0.2230}----0.2966----1	183671069	AGACU	0.104	0.135	0.077	0.253	0.249	0.164	1.0756	0.0361648
ILRUN	chr6	-	ENST00000374023	3'-UTR	0----0.0378----0.2446----{0.9680}----1	34587426	GGACA	0.134	0.173	0.195	0.26	0.374	0.424	1.07558	0.0487615
PMF1-BGLAP	chr1	+	ENST00000490491	4_intron_of_total_6_intron	NA	156239739	GGACU	0.059	0.09	0.103	0.229	0.138	0.164	1.07529	0.0563959
CNOT7	chr8	-	ENST00000361272	3_exon_of_total_7_exon	0----0.0403----{0.0705}----0.1649----1	17243094	AGACU	0.064	0.051	0.044	0.121	0.132	0.082	1.07513	0.0465182
CSNK1D	chr17	-	ENST00000398519	3_intron_of_total_8_intron	NA	82253531	AGACC	0.228	0.129	0.085	0.23	0.192	0.509	1.07473	0.239977
HECTD1	chr14	-	ENST00000399332	22_exon_of_total_43_exon	0----0.0846----{0.4329}----0.9139----1	31135159	GGACU	0.092	0.162	0.124	0.233	0.137	0.426	1.07438	0.239181
ANKFY1	chr17	-	ENST00000341657	3'-UTR	0----0.0051----0.4727----{0.6703}----1	4166295	GGACU	0.176	0.064	0.195	0.241	0.376	0.299	1.07433	0.0472265
IARS2	chr1	+	ENST00000366922	8_exon_of_total_23_exon	0----0.0241----{0.3210}----0.8850----1	220103544	AGACU	0.067	0.05	0.087	0.232	0.13	0.067	1.07241	0.256317
PPM1K	chr4	-	ENST00000608933	3'-UTR	0----0.0341----0.2114----{0.4230}----1	88261259	UGACC	0.041	0.088	0.094	0.184	0.174	0.11	1.06946	0.0515465
MED1	chr17	-	ENST00000300651	3'-UTR	0----0.0247----0.6080----{0.7785}----1	39406086	AGACU	0.099	0.102	0.154	0.24	0.387	0.118	1.06942	0.232952
HSPA4	chr5	+	ENST00000304858	4_exon_of_total_19_exon	0----0.0499----{0.1236}----0.5783----1	133070419	UGACU	0.047	0.075	0.081	0.208	0.084	0.134	1.06937	0.167372
SPTLC2	chr14	-	ENST00000216484	2_exon_of_total_12_exon	0----0.0072----{0.0284}----0.2175----1	77597342	AGACC	0.124	0.04	0.152	0.272	0.215	0.176	1.06908	0.0592076
MINDY2	chr15	+	ENST00000316848	1_exon_of_total_8_exon	0----0.0419----{0.1490}----0.3027----1	58771916	GGACU	0.205	0.074	0.208	0.208	0.498	0.315	1.06799	0.158797
MRPL32	chr7	+	ENST00000432845	3'-UTR	0----0.0040----0.1225----{0.9203}----1	42937409	AGACU	0.067	0.048	0.125	0.113	0.158	0.232	1.06752	0.113602
FYB1	chr5	-	ENST00000351578	11_intron_of_total_17_intron	NA	39125655	GGACC	0.161	0.056	0.055	0.224	0.114	0.232	1.06736	0.128215
USP1	chr1	+	ENST00000371146	6_exon_of_total_9_exon	0----0.0935----{0.4314}----0.7659----1	62445365	GGACU	0.049	0.112	0.091	0.224	0.176	0.128	1.06711	0.0592052
HNRNPU	chr1	-	ENST00000366527	1_exon_of_total_2_exon	NA	244846928	AGACA	0.268	0.479	0.448	0.816	1.007	0.679	1.06607	0.0242646
ZBED4	chr22	+	ENST00000216268	3'-UTR	0----0.0689----0.5790----{0.6488}----1	49887659	UGACU	0.015	0.093	0.172	0.236	0.175	0.175	1.06547	0.139733
PRRC2B	chr9	+	ENST00000684596	3'-UTR	0----0.0236----0.6181----{0.9802}----1	131499948	AGACC	0.09	0.056	0.049	0.102	0.168	0.138	1.0651	0.0437389
TELO2	chr16	+	ENST00000262319	3'-UTR	0----0.0851----0.8437----{0.9077}----1	1510148	GGACA	0.241	0.399	0.543	0.745	0.614	1.116	1.06498	0.0839109
GPR174	chrX	+	ENST00000645147	3'-UTR	0----0.2153----0.3977----{0.9115}----1	79174832	AGACU	0.088	0.076	0.09	0.314	0.09	0.127	1.06388	0.314253
PDXDC1	chr16_KI270853v1_alt	-	ENST00000618389	23_exon_of_total_23_exon	0----0.0214----{0.5275}----0.5448----1	633491	AGACC	0.074	0.102	0.163	0.229	0.207	0.272	1.06246	0.0227879
TNRC6C	chr17	+	ENST00000696270	4_exon_of_total_23_exon	0----0.0580----{0.0679}----0.6173----1	78031533	AGACC	0.049	0.058	0.097	0.175	0.094	0.157	1.06228	0.0745793
MTIF3	chr13	-	ENST00000381116	7_exon_of_total_7_exon	0----0.2129----{0.9339}----0.9710----1	27435715	AGACC	0.033	0.109	0.078	0.133	0.265	0.061	1.06099	0.31391
RBMX	chrX	-	ENST00000561733	1_intron_of_total_2_intron	NA	136872943	AGACC	0.079	0.079	0.132	0.185	0.234	0.186	1.06088	0.0120413
ZNF687	chr1	+	ENST00000449313	2_exon_of_total_7_exon	0----0.0299----{0.2067}----0.5933----1	151287031	GGACA	0.699	0.422	0.812	1.311	1.803	0.917	1.0603	0.0953053
ENSG00000273154	chr20	+	ENST00000490623	6_intron_of_total_10_intron	NA	63737135	UGACA	0.075	0.098	0.122	0.191	0.274	0.15	1.05987	0.0856085
MXRA7	chr17	-	ENST00000355797	3_intron_of_total_3_intron	NA	76680449	AGACU	0.079	0.158	0.111	0.254	0.341	0.13	1.05889	0.166299
TLE3	chr15	-	ENST00000451782	11_exon_of_total_20_exon	0----0.1951----{0.3532}----0.5978----1	70058673	AGACC	0.127	0.071	0.069	0.173	0.209	0.174	1.05825	0.0184396
UBR1	chr15	-	ENST00000290650	16_exon_of_total_47_exon	0----0.0021----{0.2475}----0.6841----1	43038192	AGACU	0.064	0.108	0.105	0.253	0.123	0.2	1.05618	0.104707
ZBTB40	chr1	+	ENST00000375647	18_exon_of_total_18_exon	0----0.0256----{0.4467}----0.4532----1	22526340	UGACU	0.254	0.229	0.114	0.349	0.446	0.446	1.0557	0.018938
APOBR	chr16	+	ENST00000564831	2_exon_of_total_4_exon	0----0.0103----{0.5092}----0.8790----1	28496933	GGACA	0.197	0.245	0.106	0.507	0.439	0.193	1.05552	0.163605
FAM120AOS	chr9	-	ENST00000649557	3_intron_of_total_7_intron	NA	93447253	AGACA	0.732	0.942	1.415	2.438	2.445	1.534	1.05476	0.0455307
DTX2	chr7	+	ENST00000324432	5_exon_of_total_12_exon	0----0.1842----{0.3622}----0.8592----1	76482732	AGACU	0.173	0.187	0.133	0.278	0.34	0.406	1.05456	0.0264063
TUT7	chr9	-	ENST00000277141	5'-UTR	0----{0.0374}----0.4237----0.8351----1	86353156	AGACC	0.122	0.117	0.209	0.287	0.327	0.316	1.05373	0.0211061
CDC5L	chr6	+	ENST00000371477	15_exon_of_total_16_exon	0----0.0189----{0.3745}----0.4049----1	44445782	GGACC	0.045	0.047	0.225	0.188	0.245	0.225	1.0536	0.190676
SPDYA	chr2	+	ENST00000462832	5_exon_of_total_11_exon	NA	28799243	GGACU	0.058	0.075	0.081	0.093	0.11	0.241	1.05295	0.241108
LGALS8	chr1	+	ENST00000526589	3'-UTR	0----0.0810----0.2492----{0.2882}----1	236548411	UGACU	0.034	0.059	0.069	0.048	0.108	0.18	1.05247	0.264702
IQGAP2	chr5	+	ENST00000274364	21_exon_of_total_36_exon	0----0.0449----{0.4704}----0.8590----1	76658609	AGACC	0.103	0.047	0.068	0.164	0.126	0.162	1.05199	0.0216082
PDCD4	chr10	+	ENST00000393104	3_intron_of_total_12_intron	NA	110878397	AGACA	0.236	0.26	0.547	0.336	1.094	0.732	1.05163	0.225237
NISCH	chr3	+	ENST00000479054	22_exon_of_total_22_exon	0----0.0139----{0.8175}----0.8867----1	52492124	GGACU	0.065	0.07	0.144	0.187	0.129	0.262	1.0508	0.107516
KLHL6	chr3	-	ENST00000468734	3'-UTR	0----0.0000----0.3361----{0.7024}----1	183489173	AGACA	0.284	0.389	0.326	0.395	0.942	0.732	1.05038	0.15022
IPO5	chr13	+	ENST00000261574	9_exon_of_total_29_exon	0----0.0300----{0.1468}----0.5879----1	97990515	AGACU	0.089	0.104	0.076	0.265	0.093	0.199	1.05007	0.192737
YTHDC1	chr4	-	ENST00000344157	11_intron_of_total_16_intron	NA	68321956	GAACU	1.1	0.557	1.025	2.234	1.969	1.349	1.0497	0.0461008
TRMO	chr9	-	ENST00000375119	3_exon_of_total_5_exon	0----0.0044----{0.2137}----0.8453----1	97913479	AGACU	0.071	0.041	0.048	0.164	0.11	0.057	1.04876	0.199912
NELFA	chr4	-	ENST00000542778	11_exon_of_total_11_exon	0----0.0986----{0.7233}----0.7558----1	1983398	GGACA	0.282	0.529	0.187	1.614	0.236	0.212	1.04693	0.52666
PHF23	chr17	-	ENST00000571362	5_exon_of_total_5_exon	0----0.0905----{0.6080}----0.6623----1	7235721	AGACC	0.044	0.081	0.048	0.14	0.149	0.068	1.04515	0.124123
FYN	chr6	-	ENST00000538466	3'-UTR	0----0.0036----0.5346----{0.7807}----1	111660994	UGACU	0.155	0.069	0.074	0.055	0.289	0.27	1.04293	0.294297
FMNL3	chr12	-	ENST00000335154	3'-UTR	0----0.0178----0.2621----{0.4666}----1	49643232	UGACU	0.245	0.051	0.053	0.28	0.24	0.199	1.04276	0.186644
TOB2	chr22	-	ENST00000327492	3'-UTR	0----0.1118----0.3505----{0.3585}----1	41436275	AGACC	0.034	0.145	0.092	0.195	0.116	0.247	1.04197	0.129065
DOK1	chr2	+	ENST00000409429	5_exon_of_total_5_exon	0----0.2578----{0.7529}----0.7841----1	74557053	GGACU	0.057	0.044	0.103	0.174	0.039	0.207	1.04182	0.294641
TMEM248	chr7	+	ENST00000341567	6_exon_of_total_7_exon	0----0.0603----{0.2681}----0.2838----1	66953324	AGACC	0.054	0.034	0.065	0.08	0.141	0.094	1.04182	0.0809618
INSIG2	chr2	+	ENST00000411929	3_exon_of_total_5_exon	0----0.3554----{0.4791}----0.5645----1	118106796	GGACU	0.078	0.084	0.128	0.173	0.132	0.292	1.04168	0.157099
MARK3	chr14	+	ENST00000678179	10_exon_of_total_18_exon	0----0.1795----{0.4498}----0.8370----1	103466428	AGACC	0.076	0.107	0.056	0.147	0.073	0.272	1.04165	0.281184
ARAP2	chr4	-	ENST00000503225	1_intron_of_total_12_intron	NA	36068037	GGACA	0.54	0.362	0.519	0.778	0.912	1.235	1.04153	0.0501691
ENSG00000285920	chr15	+	ENST00000668616	3_intron_of_total_14_intron	NA	41300818	AGACU	0.067	0.065	0.082	0.117	0.162	0.161	1.03989	0.0257735
ZNF609	chr15	+	ENST00000326648	2_intron_of_total_9_intron	NA	64593259	GGACC	0.091	0.084	0.063	0.133	0.147	0.209	1.03887	0.056423
ANKH	chr5	-	ENST00000284268	3'-UTR	0----0.0403----0.2205----{0.3536}----1	14710104	AGACA	0.326	0.511	0.298	0.871	0.781	0.679	1.03826	0.0109253
GOLGA3	chr12	-	ENST00000204726	5_exon_of_total_24_exon	0----0.0770----{0.1811}----0.5541----1	132808087	GGACC	0.204	0.173	0.256	0.328	0.403	0.569	1.03823	0.0764395
FAM214A	chr15	-	ENST00000561490	4_exon_of_total_4_exon	0----0.3528----{0.8812}----1.0000----1	52611689	AGACU	0.093	0.079	0.203	0.31	0.141	0.319	1.03797	0.142571
NF2	chr22	+	ENST00000413209	3'-UTR	0----0.0936----0.1988----{0.2935}----1	29695250	GGACC	0.122	0.042	0.101	0.137	0.195	0.212	1.03761	0.0480659
RRAGA	chr9	+	ENST00000380527	3'-UTR	0----0.1457----0.7348----{0.8593}----1	19050800	UGACC	0.048	0.034	0.157	0.182	0.189	0.119	1.03577	0.153286
CENATAC	chr11	+	ENST00000334418	3_intron_of_total_10_intron	NA	119010256	AGACU	0.043	0.051	0.108	0.108	0.232	0.074	1.03528	0.277808
NUBP1	chr16	+	ENST00000574334	3_exon_of_total_6_exon	0----0.1340----{0.3986}----1.0000----1	10747172	AGACU	0.136	0.102	0.144	0.145	0.238	0.399	1.0336	0.211454
PHF21A	chr11	-	ENST00000676320	8_exon_of_total_19_exon	0----0.1015----{0.1546}----0.3761----1	45971331	AGACA	0.531	0.301	0.284	0.603	0.679	1.001	1.03259	0.065364
CENPC	chr4	-	ENST00000273853	17_exon_of_total_19_exon	0----0.0217----{0.3998}----0.4368----1	67490056	AGACA	0.34	0.236	0.426	0.64	0.914	0.495	1.03204	0.0877224
KLHL36	chr16	+	ENST00000564996	5_exon_of_total_5_exon	0----0.0205----{0.2294}----0.2654----1	84661861	GGACC	0.268	0.282	0.087	0.553	0.456	0.293	1.03136	0.0898897
PPTC7	chr12	-	ENST00000354300	3'-UTR	0----0.0575----0.2407----{0.6454}----1	110535015	GGACU	0.064	0.039	0.06	0.101	0.037	0.195	1.03065	0.341753
CALR	chr19	+	ENST00000586760	5_exon_of_total_10_exon	0----0.0436----{0.3724}----0.7411----1	12940286	AGACA	0.239	0.172	0.234	0.503	0.421	0.393	1.02988	0.00735821
RCAN3	chr1	+	ENST00000538532	5'-UTR	0----{0.0570}----0.0710----0.3709----1	24514338	GGACU	0.073	0.097	0.047	0.112	0.151	0.18	1.02961	0.0412992
HECA	chr6	+	ENST00000367658	3'-UTR	0----0.0561----0.3452----{0.7703}----1	139179505	GGACA	0.245	0.241	0.336	0.277	0.528	0.873	1.02953	0.238049
GTPBP4	chr10	+	ENST00000360803	7_exon_of_total_17_exon	0----0.0099----{0.1877}----0.4190----1	1000850	AGACC	0.071	0.066	0.034	0.193	0.085	0.071	1.02923	0.260001
MLEC	chr12	+	ENST00000228506	3'-UTR	0----0.0233----0.1620----{0.2410}----1	120697046	AGACU	0.118	0.3	0.074	0.33	0.299	0.375	1.02903	0.121791
USF1	chr1	-	ENST00000368020	3'-UTR	0----0.0670----0.6104----{0.8253}----1	161039550	GGACU	0.147	0.096	0.116	0.411	0.162	0.159	1.02786	0.273251
LLPH	chr12	-	ENST00000266604	3_exon_of_total_3_exon	0----0.0069----{0.0421}----0.0573----1	66123957	GGACA	0.852	0.536	1.047	1.41	0.856	2.697	1.02729	0.258887
RABGAP1	chr9	+	ENST00000456584	3'-UTR	0----0.1555----0.6174----{0.6741}----1	123073563	GAACA	0.336	0.54	0.89	0.804	1.744	1.051	1.02711	0.150724
PRDM2	chr1	+	ENST00000311066	8_exon_of_total_10_exon	0----0.0245----{0.6006}----0.7329----1	13781989	GGACA	0.165	0.218	0.56	0.711	0.42	0.79	1.02653	0.123748
TRPM7	chr15	-	ENST00000646667	17_exon_of_total_39_exon	0----0.0254----{0.2360}----0.5646----1	50611186	AGACU	0.153	0.11	0.042	0.164	0.249	0.208	1.02578	0.0646497
PGP	chr16	-	ENST00000333503	2_exon_of_total_2_exon	0----0.0199----{0.3132}----0.3252----1	2213765	UGACA	0.158	0.187	0.322	0.313	0.285	0.76	1.02572	0.269962
TMEM250	chr9	-	ENST00000561457	3'-UTR	0----0.1726----0.3224----{0.4861}----1	136116021	GGACA	0.219	0.117	0.361	0.42	0.345	0.654	1.02564	0.113583
PRR14L	chr22	-	ENST00000327423	3'-UTR	0----0.0176----0.6139----{0.9361}----1	31682038	AGACC	0.236	0.066	0.104	0.303	0.287	0.236	1.02466	0.0982761
PRPF8	chr17	-	ENST00000304992	9_exon_of_total_43_exon	0----0.0136----{0.1740}----0.9762----1	1679729	GGACA	0.274	0.237	0.22	0.688	0.233	0.566	1.02446	0.203626
ULK1	chr12	+	ENST00000321867	3'-UTR	0----0.0714----0.6638----{0.6766}----1	131921429	GGACU	0.039	0.077	0.061	0.11	0.111	0.139	1.02425	0.0144017
CARMIL2	chr16	+	ENST00000696175	21_intron_of_total_38_intron	NA	67649740	GGACU	0.135	0.147	0.072	0.224	0.255	0.241	1.02425	0.0229699
KMT2C	chr7	-	ENST00000360104	8_exon_of_total_31_exon	0----0.0000----{0.1638}----0.7298----1	152181140	AGACC	0.097	0.138	0.062	0.198	0.144	0.262	1.02409	0.0757972
TRAPPC10	chr21	+	ENST00000291574	3'-UTR	0----0.0265----0.5676----{0.5767}----1	44103595	GGACU	0.098	0.144	0.119	0.299	0.182	0.253	1.02378	0.0525942
SAP30BP	chr17	+	ENST00000584667	3'-UTR	0----0.0140----0.3848----{0.4216}----1	75706613	GGACC	0.058	0.028	0.078	0.097	0.154	0.082	1.02183	0.109371
ZNF821	chr16	-	ENST00000568961	3'-UTR	0----0.2677----0.3644----{0.7968}----1	71860076	GGACA	0.665	0.314	0.521	1.311	0.399	1.335	1.02148	0.231164
SDAD1	chr4	-	ENST00000502543	2_exon_of_total_4_exon	NA	75956123	AGACC	0.102	0.064	0.134	0.085	0.211	0.313	1.02148	0.254779
GTF3C2	chr2	-	ENST00000359541	19_exon_of_total_19_exon	0----0.1077----{0.7437}----0.7931----1	27326871	GGACU	0.084	0.127	0.091	0.249	0.128	0.236	1.02134	0.101346
GPAA1	chr8	+	ENST00000355091	3'-UTR	0----0.0472----0.9557----{0.9747}----1	144086164	GGACC	0.078	0.054	0.038	0.163	0.039	0.143	1.02106	0.265026
RBPJ	chr4	+	ENST00000355476	3'-UTR	0----0.0028----0.2741----{0.5720}----1	26432614	AGACU	0.06	0.094	0.052	0.118	0.134	0.166	1.02086	0.0211537
INPPL1	chr11	+	ENST00000298229	6_exon_of_total_28_exon	0----0.0455----{0.1986}----0.8342----1	72229538	UGACC	0.053	0.109	0.048	0.051	0.171	0.204	1.02046	0.258622
FOXN3	chr14	-	ENST00000557572	1_intron_of_total_2_intron	NA	89159638	GGACU	0.136	0.108	0.039	0.165	0.294	0.115	1.02025	0.205598
ANKRD36	chr2	+	ENST00000420699	71_exon_of_total_76_exon	0----0.0898----{0.8353}----0.9695----1	97245536	AGACC	0.073	0.089	0.093	0.252	0.069	0.196	1.01967	0.247067
LRRC8D	chr1	+	ENST00000337338	3'-UTR	0----0.1030----0.7554----{0.7929}----1	89935793	AGACA	0.296	0.303	1.088	1.139	1.249	1.032	1.01954	0.152873
NCOA1	chr2	+	ENST00000348332	14_exon_of_total_23_exon	0----0.1008----{0.4503}----0.6869----1	24711092	AGACC	0.033	0.144	0.087	0.115	0.177	0.243	1.019	0.139951
ZSWIM8	chr10	+	ENST00000604729	1_exon_of_total_26_exon	0----0.0451----{0.0549}----0.9547----1	73785937	GGACC	0.053	0.111	0.075	0.188	0.126	0.17	1.018	0.0312073
TUG1	chr22	+	ENST00000644773	3'-UTR	0----0.0123----0.0741----{0.4679}----1	30975418	AGACA	0.335	0.206	0.179	0.342	0.486	0.63	1.01792	0.0778486
RTF1	chr15	+	ENST00000389629	3'-UTR	0----0.0042----0.4282----{0.7636}----1	41482374	AGACU	0.057	0.088	0.063	0.108	0.248	0.065	1.01724	0.32675
NUP50	chr22	+	ENST00000347635	5_exon_of_total_8_exon	0----0.0742----{0.2254}----0.3473----1	45178676	GGACC	0.202	0.109	0.084	0.218	0.23	0.351	1.01634	0.0744196
SLC12A6	chr15	-	ENST00000354181	5'-UTR	0----{0.0426}----0.0647----0.4924----1	34337437	GGACC	0.126	0.058	0.213	0.313	0.165	0.325	1.01626	0.119752
NCOA7	chr6	+	ENST00000368357	17_exon_of_total_17_exon	0----0.0638----{0.5689}----0.5762----1	125928731	AGACU	0.111	0.091	0.2	0.323	0.25	0.24	1.01606	0.0349269
MON1B	chr16	+	ENST00000248248	3'-UTR	0----0.0136----0.2964----{0.4712}----1	77199324	UGACU	0.074	0.078	0.073	0.123	0.114	0.218	1.01594	0.147408
CCDC167	chr6	-	ENST00000373408	3'-UTR	0----0.0524----0.5664----{0.8986}----1	37482995	GGACA	0.137	0.336	0.125	0.284	0.274	0.651	1.0156	0.242883
ANKRD11	chr16	-	ENST00000378330	3'-UTR	0----0.0319----0.9071----{0.9681}----1	89267920	GGACU	0.1	0.115	0.113	0.129	0.322	0.212	1.01531	0.182989
PRPF8	chr17	-	ENST00000304992	25_exon_of_total_43_exon	0----0.0136----{0.5477}----0.9762----1	1662039	AGACA	0.311	0.389	0.253	0.311	0.714	0.901	1.01506	0.198979
ABI1	chr10	-	ENST00000376170	3'-UTR	0----0.0086----0.4120----{0.8510}----1	26747093	AGACC	0.05	0.129	0.064	0.108	0.158	0.225	1.01477	0.125838
TAPBP	chr6_GL000255v2_alt	-	ENST00000461837	3_intron_of_total_6_intron	NA	4499537	GGACC	0.052	0.052	0.047	0.126	0.047	0.132	1.01426	0.201343
CNPY3	chr6	+	ENST00000372836	4_exon_of_total_6_exon	0----0.0636----{0.3389}----0.6485----1	42937738	AGACA	0.192	0.233	0.202	0.442	0.395	0.428	1.0126	0.000362414
ITGA4	chr2	+	ENST00000397033	3'-UTR	0----0.0397----0.4967----{0.9817}----1	181538816	AGACA	0.442	0.374	0.236	1.273	0.529	0.32	1.01229	0.342235
PHC2	chr1	-	ENST00000373422	13_exon_of_total_14_exon	0----0.1222----{0.6209}----0.7081----1	33329085	AGACU	0.061	0.063	0.11	0.141	0.206	0.125	1.01228	0.0645559
NCOA7	chr6	+	ENST00000368357	10_exon_of_total_17_exon	0----0.0638----{0.2742}----0.5762----1	125889216	UGACU	0.134	0.212	0.123	0.114	0.26	0.572	1.01225	0.36013
FAM217B	chr20	+	ENST00000358293	3'-UTR	0----0.0806----0.3042----{0.3804}----1	59945488	AGACU	0.092	0.042	0.085	0.252	0.085	0.104	1.00985	0.293995
RBM15	chr1	+	ENST00000652747	1_exon_of_total_2_exon	0----0.2180----{0.2814}----0.9227----1	110339667	AGACC	0.069	0.074	0.152	0.219	0.231	0.144	1.00975	0.0597041
GNA13	chr17	-	ENST00000439174	2_exon_of_total_4_exon	0----0.0235----{0.0770}----0.2050----1	65053677	AGACA	0.14	0.172	0.357	0.459	0.476	0.412	1.00967	0.069552
CLIP4	chr2	+	ENST00000401617	15_intron_of_total_15_intron	NA	29182171	UGACC	0.05	0.06	0.045	0.155	0.124	0.033	1.00928	0.28837
CAPN2	chr1	+	ENST00000433674	11_intron_of_total_20_intron	NA	223758587	AGACU	0.113	0.078	0.054	0.123	0.177	0.193	1.00881	0.0407972
N4BP2L2	chr13	-	ENST00000357505	2_intron_of_total_9_intron	NA	32536522	UGACA	0.146	0.086	0.13	0.26	0.289	0.179	1.00795	0.0453353
GLYR1	chr16	-	ENST00000589389	3'-UTR	0----0.0000----0.4362----{0.6900}----1	4804320	AGACU	0.149	0.115	0.14	0.237	0.228	0.347	1.00712	0.0623366
SRSF11	chr1	+	ENST00000370951	2_intron_of_total_12_intron	NA	70224524	UGACU	0.08	0.101	0.024	0.061	0.103	0.248	1.00702	0.351029
PRDM2	chr1	+	ENST00000311066	8_exon_of_total_10_exon	0----0.0245----{0.2114}----0.7329----1	13779156	AGACU	0.173	0.189	0.223	0.422	0.418	0.335	1.00615	0.00857251
ENSG00000289690	chr7	+	ENST00000695664	6_intron_of_total_9_intron	NA	100430969	GAACU	1.1	1.11	0.826	2.967	1.067	2.062	1.00569	0.201367
ULK3	chr15	-	ENST00000566479	15_exon_of_total_15_exon	NA	74836302	GGACA	0.153	0.15	0.152	0.274	0.521	0.118	1.00475	0.322885
SYNE2	chr14	+	ENST00000358025	30_exon_of_total_116_exon	0----0.0097----{0.1919}----0.9585----1	64002913	AGACU	0.074	0.087	0.145	0.352	0.125	0.137	1.00471	0.296599
SLC4A7	chr3	-	ENST00000425128	11_exon_of_total_28_exon	0----0.0403----{0.1989}----0.4927----1	27421709	AGACU	0.084	0.084	0.17	0.191	0.287	0.2	1.00426	0.0542068
DCAF16	chr4	-	ENST00000382247	5'-UTR	0----{0.2074}----0.2331----0.3763----1	17804258	AGACA	1.008	0.63	0.679	2.163	1.415	1.066	1.00311	0.126324
DYRK2	chr12	+	ENST00000344096	3'-UTR	0----0.0438----0.2470----{0.6356}----1	67662167	AGACU	0.076	0.091	0.087	0.118	0.2	0.191	1.00284	0.0779402
MRPS18B	chr6_GL000252v2_alt	+	ENST00000430402	7_exon_of_total_7_exon	0----0.1025----{0.5946}----0.6097----1	1881604	AGACA	0.564	0.727	0.282	0.679	1.591	0.882	1.00275	0.188394
ABHD15	chr17	-	ENST00000307201	3'-UTR	0----0.0203----0.4233----{0.4241}----1	29562557	AGACC	0.219	0.272	0.3	0.563	0.428	0.593	1.00182	0.0204336
CTDSP2	chr12	-	ENST00000398073	3'-UTR	0----0.0614----0.2320----{0.4173}----1	57822714	AGACA	0.22	0.194	0.228	0.483	0.507	0.295	1.00112	0.0821972
LARP1	chr5	+	ENST00000687700	3'-UTR	0----0.0371----0.4506----{0.9836}----1	154817417	GGACA	0.362	0.177	0.142	0.543	0.597	0.223	1.00106	0.184886
NSD1	chr5	+	ENST00000354179	3'-UTR	0----0.0186----0.6134----{0.6440}----1	177295831	AGACA	0.608	0.245	0.573	0.43	0.824	1.599	1.00051	0.298772
AHNAK	chr11	-	ENST00000530124	2_intron_of_total_2_intron	NA	62522403	UGACU	0.074	0.029	0.055	0.095	0.122	0.099	1	0.0349756
NPRL3	chr16	-	ENST00000622194	3'-UTR	0----0.0275----0.1060----{0.5448}----1	86742	GGACC	0.124	0.146	0.096	0.199	0.35	0.183	1	0.140903
MYO1C	chr17	-	ENST00000648446	3'-UTR	0----0.0104----0.6740----{0.7898}----1	1465178	UGACU	0.043	0.065	0.085	0.167	0.125	0.094	1	0.0729997
HDLBP	chr2	-	ENST00000310931	12_exon_of_total_28_exon	0----0.0324----{0.2518}----0.6346----1	241249965	AGACC	0.097	0.035	0.042	0.127	0.064	0.157	1	0.167719
CCNA2	chr4	-	ENST00000274026	7_exon_of_total_8_exon	0----0.0928----{0.5066}----0.5655----1	121818156	AGACU	0.052	0.099	0.049	0.108	0.128	0.164	1	0.0443786
RCSD1	chr1	+	ENST00000537350	2_exon_of_total_6_exon	0----0.1087----{0.1127}----0.4901----1	167683905	AGACC	0.054	0.058	0.075	0.124	0.134	0.116	1	0.00197309
CSGALNACT2	chr10	+	ENST00000374466	3'-UTR	0----0.0999----0.5325----{0.5578}----1	43183637	AGACA	0.287	0.276	0.495	0.412	0.762	0.942	1	0.137765
PPP2R2D	chr10	+	ENST00000455566	3'-UTR	0----0.0262----0.2797----{0.2828}----1	131955980	GGACC	0.199	0.179	0.113	0.356	0.299	0.327	1	0.00949265
SMAD4	chr18	+	ENST00000398417	3'-UTR	0----0.0304----0.2257----{0.3582}----1	51079593	AGACU	0.11	0.068	0.108	0.064	0.193	0.315	1	0.31794
CD96	chr3	+	ENST00000494798	12_intron_of_total_14_intron	NA	111645241	AGACU	0.111	0.141	0.108	0.15	0.215	0.355	1	0.1825
CACTIN	chr19	-	ENST00000591726	1_exon_of_total_2_exon	0----0.0000----{0.3276}----0.5064----1	3612047	GGACA	0.566	1.04	0.205	1.515	0.66	1.442	0.998007	0.175652
FBXO11	chr2	-	ENST00000682451	17_exon_of_total_23_exon	NA	47813866	GGACU	0.051	0.061	0.103	0.147	0.221	0.061	0.996641	0.259041
PHF1	chr6	+	ENST00000487667	3'-UTR	0----0.2808----0.8933----{0.9865}----1	33415845	AGACA	0.219	0.35	0.208	0.474	0.395	0.679	0.994419	0.0736088
FBXL3	chr13	-	ENST00000485797	1_intron_of_total_1_intron	NA	77006087	GGACA	0.197	0.137	0.161	0.336	0.336	0.314	0.994159	0.0049047
MAD2L1BP	chr6	+	ENST00000451025	4_exon_of_total_4_exon	0----0.1384----{0.7304}----0.7456----1	43640510	UGACA	0.357	0.7	0.632	1.337	1.039	0.981	0.991003	0.021794
LRRN3	chr7	+	ENST00000451085	4_exon_of_total_4_exon	0----0.2808----{0.6011}----0.8518----1	111123965	GGACC	0.1	0.063	0.074	0.139	0.19	0.142	0.99084	0.0222827
POLR3E	chr16	+	ENST00000615879	5_exon_of_total_20_exon	0----0.0643----{0.1220}----0.6167----1	22309465	AGACC	0.069	0.09	0.051	0.18	0.066	0.171	0.989658	0.192924
LRBA	chr4	-	ENST00000651943	37_exon_of_total_57_exon	0----0.0298----{0.6099}----0.8732----1	150683584	AGACA	0.204	0.456	0.483	1.697	0.304	0.268	0.989231	0.510391
DDX23	chr12	-	ENST00000308025	3'-UTR	0----0.0246----0.7810----{0.9174}----1	48830024	AGACA	0.901	0.775	0.918	1.312	1.641	2.195	0.988834	0.0765165
BMI1	chr10	+	ENST00000376663	3'-UTR	0----0.1743----0.4514----{0.6299}----1	22330174	UGACU	0.078	0.041	0.061	0.122	0.108	0.127	0.987927	0.0159332
TP53BP1	chr15	-	ENST00000382044	22_exon_of_total_28_exon	0----0.0109----{0.4737}----0.5832----1	43416298	AGACU	0.09	0.104	0.096	0.323	0.047	0.205	0.987509	0.356679
PTPRC	chr1_GL383520v2_alt	+	ENST00000573298	5'-UTR	0----{0.1451}----0.1489----1.0000----1	280677	UGACC	0.082	0.066	0.026	0.089	0.14	0.116	0.987509	0.0633
N4BP1	chr16	-	ENST00000262384	3'-UTR	0----0.0294----0.4096----{0.9165}----1	48539316	AGACA	0.36	0.395	0.227	0.479	0.862	0.603	0.985233	0.0874319
PRKCB	chr16	+	ENST00000321728	16_intron_of_total_16_intron	NA	24219390	AGACU	0.12	0.133	0.068	0.221	0.144	0.27	0.984183	0.0847647
ADAM10	chr15	-	ENST00000260408	3'-UTR	0----0.0155----0.2169----{0.2295}----1	58597405	AGACC	0.085	0.059	0.127	0.168	0.125	0.243	0.98394	0.107555
TBK1	chr12	+	ENST00000676654	4_exon_of_total_20_exon	NA	64464345	AGACA	0.311	0.479	0.813	1.502	0.448	1.22	0.983708	0.235249
OTUD4	chr4	-	ENST00000455611	20_intron_of_total_21_intron	NA	145138417	GGACC	0.109	0.343	0.078	0.366	0.113	0.569	0.983574	0.34126
CCAR1	chr10	+	ENST00000630771	11_exon_of_total_24_exon	0----0.0416----{0.3335}----0.4176----1	68754058	UGACC	0.061	0.017	0.088	0.119	0.11	0.099	0.982513	0.111729
NPIPB13	chr16	-	ENST00000697092	2_intron_of_total_7_intron	NA	30242426	GGACC	0.073	0.074	0.056	0.139	0.157	0.105	0.982123	0.036135
PEX14	chr1	+	ENST00000356607	9_exon_of_total_9_exon	0----0.0088----{0.5531}----0.5989----1	10629899	GGACC	0.043	0.075	0.044	0.056	0.14	0.124	0.982078	0.166701
APOL6	chr22	+	ENST00000409652	3_exon_of_total_3_exon	0----0.0224----{0.0836}----0.1249----1	35659180	UGACC	0.114	0.033	0.013	0.021	0.109	0.186	0.981853	0.419661
STIM1	chr11	+	ENST00000525403	4_exon_of_total_13_exon	0----0.0824----{0.1485}----0.4764----1	4055597	AGACC	0.044	0.071	0.044	0.06	0.146	0.108	0.981738	0.163375
AURKB	chr17	-	ENST00000316199	5_exon_of_total_9_exon	0----0.0622----{0.2448}----0.8900----1	8207347	UGACU	0.11	0.034	0.131	0.177	0.168	0.198	0.981521	0.0831449
THAP11	chr16	+	ENST00000303596	3'-UTR	0----0.1253----0.6290----{0.8971}----1	67844002	GGACU	0.088	0.049	0.041	0.134	0.096	0.121	0.979594	0.0377214
D2HGDH	chr2	+	ENST00000403782	1_intron_of_total_8_intron	NA	241735496	GGACU	0.134	0.062	0.051	0.206	0.04	0.241	0.979411	0.328664
ENSG00000271741	chr1	-	ENST00000487874	3'-UTR	0----0.0597----0.7606----{0.8461}----1	34982009	AGACU	0.093	0.081	0.099	0.193	0.178	0.167	0.978705	0.00110379
KMT2C	chr7	-	ENST00000360104	8_exon_of_total_31_exon	0----0.0000----{0.1732}----0.7298----1	152181006	AGACA	0.298	0.489	0.439	0.56	0.888	0.966	0.977467	0.0680525
VIM	chr10	+	ENST00000544301	7_intron_of_total_9_intron	NA	17235403	AGACU	0.134	0.044	0.047	0.198	0.126	0.119	0.977382	0.136388
SELENOO	chr22	+	ENST00000380903	3'-UTR	0----0.0114----0.8918----{0.9593}----1	50217523	GGACC	0.134	0.157	0.15	0.261	0.204	0.403	0.976916	0.136158
PDCD4	chr10	+	ENST00000393104	3_intron_of_total_12_intron	NA	110880356	AGACU	0.042	0.085	0.058	0.123	0.138	0.103	0.976413	0.0225046
AFF4	chr5	-	ENST00000265343	3'-UTR	0----0.0398----0.4060----{0.6346}----1	132878878	AGACU	0.15	0.126	0.061	0.176	0.287	0.2	0.97626	0.0679723
MCCC2	chr5	+	ENST00000505787	21_exon_of_total_21_exon	NA	71656782	AGACU	0.083	0.146	0.076	0.141	0.283	0.176	0.976153	0.133482
ZNF672	chr1	+	ENST00000306562	4_exon_of_total_4_exon	0----0.2634----{0.4144}----0.7097----1	248847734	GGACA	0.856	0.466	0.375	1.335	0.886	1.116	0.975565	0.0505582
UBL3	chr13	-	ENST00000380680	3'-UTR	0----0.2499----0.3319----{0.4369}----1	29766801	AGACA	0.265	1.192	0.287	1.829	1.013	0.587	0.975388	0.304744
TNFRSF1B	chr1	+	ENST00000376259	3'-UTR	0----0.0274----0.4033----{0.5405}----1	12207526	AGACU	0.102	0.072	0.114	0.185	0.181	0.2	0.974733	0.00811191
ATM	chr11	+	ENST00000683174	32_exon_of_total_63_exon	NA	108295161	AGACU	0.081	0.113	0.06	0.076	0.175	0.248	0.974211	0.238194
CDCA4	chr14	-	ENST00000336219	2_exon_of_total_2_exon	0----0.0372----{0.2761}----0.3337----1	105011344	UGACA	0.117	0.208	0.543	0.543	0.516	0.646	0.974005	0.155295
RAB21	chr12	+	ENST00000261263	3'-UTR	0----0.0172----0.0607----{0.1471}----1	71787016	AGACU	0.059	0.064	0.072	0.082	0.188	0.113	0.97387	0.183031
IQSEC1	chr3	-	ENST00000613206	3_exon_of_total_14_exon	0----0.0539----{0.1869}----0.4883----1	12935991	GGACA	0.148	0.116	0.178	0.208	0.298	0.362	0.973649	0.0706896
AMZ2	chr17	+	ENST00000674770	1_intron_of_total_7_intron	NA	68206265	AGACU	0.369	0.456	0.141	0.627	0.715	0.555	0.973625	0.0614716
DPM2	chr9	-	ENST00000495270	3_exon_of_total_3_exon	NA	127935265	GGACC	0.182	0.096	0.186	0.478	0.222	0.211	0.973326	0.223832
PALM2AKAP2	chr9	+	ENST00000374530	3'-UTR	0----0.0382----0.4730----{0.4894}----1	110168622	AGACC	0.167	0.126	0.116	0.304	0.259	0.24	0.973299	0.00654257
ZNF638	chr2	+	ENST00000409544	22_exon_of_total_28_exon	0----0.0924----{0.6020}----0.9628----1	71422990	UGACU	0.122	0.124	0.045	0.325	0.156	0.09	0.972472	0.313954
PTAR1	chr9	-	ENST00000377200	5_exon_of_total_5_exon	0----0.0003----{0.0946}----0.1069----1	69718463	AGACU	0.138	0.104	0.127	0.273	0.278	0.173	0.972369	0.0643357
NHLRC3	chr13	+	ENST00000473371	1_exon_of_total_2_exon	NA	39038600	AGACA	0.296	0.426	0.2	0.699	0.587	0.523	0.972354	0.0260379
PLIN3	chr19	-	ENST00000221957	5_exon_of_total_8_exon	0----0.0341----{0.2545}----0.6187----1	4852157	AGACA	0.21	0.389	0.292	0.365	0.959	0.424	0.972208	0.266573
SECISBP2L	chr15	-	ENST00000559471	3'-UTR	0----0.0208----0.4892----{0.5253}----1	48991988	AGACC	0.077	0.152	0.085	0.272	0.134	0.21	0.972166	0.111559
OXSR1	chr3	+	ENST00000446845	6_exon_of_total_15_exon	0----0.1950----{0.4523}----0.9324----1	38221578	AGACU	0.06	0.102	0.093	0.211	0.145	0.144	0.971431	0.0454516
SP100	chr2	+	ENST00000340126	3'-UTR	0----0.0177----0.5087----{0.6627}----1	230543780	UGACA	0.082	0.199	0.123	0.274	0.233	0.285	0.971145	0.0458868
OTUD4	chr4	-	ENST00000447906	5'-UTR	0----{0.0424}----0.0796----0.5117----1	145180261	UGACU	0.102	0.051	0.092	0.058	0.18	0.242	0.970253	0.281741
PCED1B	chr12	+	ENST00000432328	2_intron_of_total_2_intron	NA	47216992	UGACC	0.092	0.072	0.053	0.184	0.012	0.229	0.969768	0.404779
HELB	chr12	+	ENST00000247815	4_exon_of_total_13_exon	0----0.0320----{0.3946}----0.9721----1	66310187	GGACA	0.287	0.571	0.586	0.741	1.085	1.002	0.969711	0.0316842
PNPLA2	chr11	+	ENST00000336615	5_exon_of_total_10_exon	0----0.0786----{0.2906}----0.7057----1	822422	AGACA	0.292	0.288	0.283	0.6	0.716	0.374	0.969591	0.110924
NFAT5	chr16	+	ENST00000426654	3'-UTR	0----0.0850----0.1061----{0.3259}----1	69693189	AGACU	0.164	0.219	0.287	0.382	0.424	0.505	0.968435	0.0135269
MAP3K7	chr6	-	ENST00000369325	13_exon_of_total_16_exon	0----0.0000----{0.2858}----0.3361----1	90536368	AGACU	0.141	0.078	0.073	0.244	0.106	0.221	0.967522	0.148402
ZFAND5	chr9	-	ENST00000376962	3_exon_of_total_7_exon	0----0.1128----{0.1164}----0.2227----1	72360757	AGACC	0.146	0.133	0.035	0.202	0.164	0.248	0.967474	0.086924
KCNK6	chr19	+	ENST00000263372	2_exon_of_total_3_exon	0----0.0185----{0.0968}----0.1832----1	38326718	UGACU	0.123	0.342	0.222	0.592	0.281	0.47	0.967077	0.127026
DHX37	chr12	-	ENST00000542400	6_exon_of_total_6_exon	NA	124947601	UGACU	0.109	0.16	0.105	0.097	0.18	0.454	0.966833	0.385005
RFXANK	chr19	+	ENST00000421262	3_exon_of_total_4_exon	0----0.7079----{0.7383}----1.0000----1	19193972	AGACC	0.097	0.061	0.125	0.239	0.162	0.152	0.966477	0.061421
FAM118A	chr22	+	ENST00000216214	7_exon_of_total_10_exon	0----0.2412----{0.5020}----0.5518----1	45332675	AGACC	0.086	0.051	0.1	0.068	0.17	0.225	0.966125	0.238244
PCSK7	chr11	-	ENST00000320934	12_intron_of_total_16_intron	NA	117215891	UGACA	0.08	0.071	0.123	0.228	0.087	0.22	0.965363	0.189173
UBL4A	chrX	-	ENST00000369660	3'-UTR	0----0.0133----0.2170----{0.5372}----1	154484793	UGACA	0.241	0.065	0.094	0.193	0.349	0.239	0.965323	0.152144
UBE2G1	chr17	-	ENST00000396981	3'-UTR	0----0.0862----0.2093----{0.2700}----1	4272300	AGACC	0.089	0.06	0.144	0.252	0.125	0.195	0.965114	0.113242
ARL17B	chr17_GL000258v2_alt	+	ENST00000616412	3_intron_of_total_4_intron	NA	411858	GGACC	0.053	0.17	0.167	0.204	0.25	0.307	0.964422	0.0678598
UBE2G1	chr17	-	ENST00000396981	3'-UTR	0----0.0862----0.2093----{0.2318}----1	4272459	GGACU	0.195	0.066	0.25	0.367	0.191	0.439	0.96427	0.157936
LONP1	chr19	-	ENST00000587552	10_exon_of_total_16_exon	NA	5696705	AGACC	0.045	0.059	0.079	0.143	0.158	0.056	0.96408	0.203081
B3GNT2	chr2	+	ENST00000301998	3'-UTR	0----0.0905----0.5230----{0.8124}----1	62224213	GGACC	0.078	0.09	0.113	0.261	0.11	0.177	0.963606	0.172981
GTF3C1	chr16	-	ENST00000356183	29_exon_of_total_37_exon	0----0.0032----{0.6127}----0.8961----1	27476482	AGACA	0.525	0.219	0.608	0.43	0.448	1.758	0.963255	0.435533
SLC26A11	chr17	+	ENST00000361193	3'-UTR	0----0.0980----0.7285----{0.7587}----1	80252803	AGACA	1.16	0.901	1.67	3.383	1.829	2.06	0.96279	0.119466
N4BP2	chr4	+	ENST00000261435	4_exon_of_total_18_exon	0----0.0403----{0.0837}----0.5869----1	40102267	AGACC	0.187	0.094	0.047	0.21	0.21	0.219	0.96212	0.12718
IRF4	chr6	+	ENST00000380956	3'-UTR	0----0.0213----0.2764----{0.8141}----1	410455	AGACU	0.081	0.081	0.125	0.185	0.111	0.263	0.961798	0.165582
ATXN7L3B	chr12	+	ENST00000519948	3'-UTR	0----0.0366----0.0753----{0.2463}----1	74539705	AGACC	0.054	0.061	0.056	0.097	0.139	0.097	0.961526	0.0582117
SLFN12L	chr17	-	ENST00000628453	2_intron_of_total_4_intron	NA	35515013	UGACC	0.05	0.032	0.164	0.181	0.095	0.203	0.961367	0.219067
UTP3	chr4	+	ENST00000254803	1_exon_of_total_1_exon	0----0.0723----{0.5713}----0.7851----1	70689685	GAACU	1.085	0.514	0.585	2.298	1.075	0.873	0.959132	0.259406
COMMD4	chr15	+	ENST00000567195	3'-UTR	0----0.1034----0.6086----{0.7770}----1	75340119	GGACU	0.109	0.096	0.091	0.148	0.121	0.306	0.957965	0.247628
ATG16L2	chr11	+	ENST00000534905	3_intron_of_total_5_intron	NA	72820621	AGACU	0.102	0.063	0.111	0.193	0.134	0.209	0.957565	0.0413058
NXPE3	chr3	+	ENST00000273347	5_exon_of_total_8_exon	0----0.0713----{0.1209}----0.2674----1	101801566	AGACU	0.141	0.064	0.105	0.156	0.159	0.287	0.957495	0.139031
THUMPD3	chr3	+	ENST00000345094	9_exon_of_total_10_exon	0----0.0843----{0.4226}----0.4691----1	9384316	AGACA	0.245	0.386	0.555	0.832	0.395	1.076	0.95741	0.194076
MALT1	chr18	+	ENST00000649217	3'-UTR	0----0.0193----0.2857----{0.5035}----1	58749865	AGACU	0.173	0.193	0.141	0.337	0.304	0.343	0.956673	0.00147159
INPP5K	chr17	-	ENST00000421807	9_exon_of_total_12_exon	0----0.0418----{0.4449}----0.5395----1	1496675	GGACU	0.039	0.058	0.156	0.098	0.11	0.283	0.956586	0.33214
ATMIN	chr16	+	ENST00000299575	4_exon_of_total_4_exon	0----0.0059----{0.4604}----0.5124----1	81044716	AGACC	0.08	0.152	0.037	0.204	0.171	0.147	0.956444	0.111956
H6PD	chr1	+	ENST00000377403	3'-UTR	0----0.0331----0.2929----{0.8355}----1	9269832	UGACA	0.109	0.092	0.117	0.187	0.231	0.199	0.956244	0.00604653
OSER1	chr20	-	ENST00000255174	3'-UTR	0----0.0555----0.4723----{0.5040}----1	44196984	AGACC	0.1	0.136	0.114	0.219	0.152	0.308	0.956057	0.129539
SON	chr21	+	ENST00000356577	3_exon_of_total_12_exon	0----0.0066----{0.0534}----0.8741----1	33549624	AGACA	1.071	0.766	0.806	1.543	2.168	1.415	0.955657	0.0548001
ZNF687	chr1	+	ENST00000449313	2_exon_of_total_7_exon	0----0.0299----{0.4786}----0.5933----1	151288169	GGACC	0.244	0.285	0.289	0.494	0.523	0.569	0.95522	0.00121286
TIAM2	chr6	+	ENST00000461783	1_intron_of_total_28_intron	NA	154833462	UGACU	0.188	0.09	0.114	0.359	0.311	0.09	0.955146	0.274049
AKNA	chr9	-	ENST00000374088	3'-UTR	0----0.0317----0.6112----{0.8719}----1	114335110	UGACU	0.053	0.051	0.059	0.167	0.035	0.114	0.955053	0.314804
GBF1	chr10	+	ENST00000676513	15_exon_of_total_40_exon	0----0.0782----{0.3536}----0.9178----1	102362621	AGACC	0.097	0.18	0.045	0.12	0.352	0.152	0.954485	0.307758
PRKX	chrX	-	ENST00000262848	3_exon_of_total_9_exon	0----0.0649----{0.1580}----0.2414----1	3655179	GGACU	0.054	0.056	0.079	0.179	0.121	0.066	0.953457	0.207454
RCC2	chr1	-	ENST00000375436	3'-UTR	0----0.0349----0.4233----{0.6032}----1	17408362	GGACU	0.158	0.258	0.078	0.397	0.306	0.253	0.9525	0.0857772
FLNB	chr3	+	ENST00000682097	3'-UTR	0----0.0486----0.5044----{0.6234}----1	58106809	AGACA	0.26	0.608	0.35	0.877	1.139	0.34	0.951825	0.244399
RETREG3	chr17	-	ENST00000589797	3'-UTR	0----0.0128----0.0713----{0.9482}----1	42579727	AGACA	0.372	0.297	0.518	0.756	0.818	0.722	0.951803	0.0172395
ATF1	chr12	+	ENST00000552510	5_exon_of_total_5_exon	0----0.0692----{0.7923}----1.0000----1	50814078	AGACA	0.384	0.186	0.437	1.013	0.555	0.379	0.951189	0.233885
CYFIP2	chr5	+	ENST00000620254	3'-UTR	0----0.0149----0.5980----{0.8836}----1	157394843	UGACC	0.068	0.038	0.054	0.079	0.117	0.113	0.949535	0.0332223
GAPVD1	chr9	+	ENST00000297933	23_exon_of_total_28_exon	0----0.0362----{0.4245}----0.5138----1	125350866	GGACU	0.079	0.069	0.041	0.062	0.195	0.108	0.94951	0.268232
PCYOX1L	chr5	+	ENST00000510990	1_intron_of_total_4_intron	NA	149360799	AGACA	0.794	0.608	0.35	1.052	1.599	0.732	0.9493	0.152397
FBXL8	chr16	+	ENST00000519945	2_intron_of_total_3_intron	NA	67163204	GGACA	0.814	0.753	0.495	0.922	1.584	1.475	0.949087	0.0705378
VEZF1	chr17	-	ENST00000258963	3'-UTR	0----0.0000----0.2589----{0.7644}----1	57972476	GGACU	0.037	0.084	0.052	0.124	0.164	0.046	0.949076	0.258171
PCYT2	chr17	-	ENST00000538936	5_exon_of_total_13_exon	0----0.0086----{0.0955}----0.2386----1	81907822	AGACC	0.083	0.033	0.07	0.089	0.152	0.118	0.948681	0.0730943
DNAJC11	chr1	-	ENST00000377577	3'-UTR	0----0.0050----0.5298----{0.8541}----1	6634636	GGACC	0.141	0.04	0.105	0.156	0.204	0.192	0.948653	0.0767492
C19orf25	chr19	-	ENST00000588427	2_intron_of_total_2_intron	NA	1475102	GGACC	0.075	0.117	0.194	0.25	0.204	0.291	0.94864	0.0551561
TNPO2	chr19	-	ENST00000356861	3_exon_of_total_25_exon	0----0.0474----{0.0798}----0.5842----1	12719274	AGACU	0.08	0.125	0.08	0.119	0.193	0.238	0.94847	0.110363
QSOX2	chr9	-	ENST00000358701	3'-UTR	0----0.0020----0.4679----{0.5268}----1	136208462	AGACU	0.244	0.427	0.352	0.853	0.569	0.549	0.946122	0.0641663
GABPA	chr21	+	ENST00000354828	3'-UTR	0----0.1029----0.3695----{0.9615}----1	25772263	GGACU	0.097	0.082	0.161	0.386	0.059	0.21	0.94596	0.383025
SPG11	chr15	-	ENST00000684235	29_exon_of_total_40_exon	0----0.0041----{0.6690}----0.9519----1	44585720	AGACU	0.147	0.121	0.099	0.205	0.265	0.237	0.94593	0.00788415
POLRMT	chr19	-	ENST00000588649	10_exon_of_total_21_exon	0----0.0066----{0.5749}----0.9859----1	621554	GGACC	0.097	0.043	0.063	0.067	0.17	0.154	0.945689	0.179845
ZBTB40	chr1	+	ENST00000375647	3'-UTR	0----0.0256----0.4532----{0.7868}----1	22529299	GGACU	0.18	0.394	0.27	0.612	0.335	0.678	0.945125	0.115809
VIRMA	chr8	-	ENST00000297591	14_exon_of_total_24_exon	0----0.0034----{0.5616}----0.8430----1	94510426	AGACU	0.058	0.164	0.044	0.207	0.164	0.141	0.944718	0.150213
DHX9	chr1	+	ENST00000367549	15_exon_of_total_28_exon	0----0.0294----{0.4075}----0.8780----1	182872478	GGACU	0.063	0.046	0.077	0.108	0.144	0.106	0.944657	0.023353
SFXN1	chr5	+	ENST00000321442	3'-UTR	0----0.0219----0.2602----{0.9206}----1	175529419	AGACU	0.096	0.156	0.091	0.33	0.141	0.189	0.944257	0.195384
POLH	chr6	+	ENST00000372236	4_exon_of_total_11_exon	0----0.0311----{0.0882}----0.2870----1	43587477	AGACU	0.15	0.181	0.117	0.293	0.353	0.216	0.944189	0.0553113
PTPN2	chr18	-	ENST00000327283	3'-UTR	0----0.1155----0.7978----{0.8335}----1	12785761	AGACC	0.095	0.102	0.132	0.219	0.226	0.188	0.944118	0.00340318
SMYD2	chr1	+	ENST00000491455	3_exon_of_total_11_exon	NA	214314845	AGACU	0.248	0.148	0.141	0.232	0.505	0.296	0.943846	0.172271
ZNF638	chr2	+	ENST00000494621	1_intron_of_total_4_intron	NA	71349412	AGACC	0.165	0.044	0.208	0.416	0.152	0.234	0.943555	0.24865
EPB41	chr1	+	ENST00000647103	7_exon_of_total_18_exon	0----0.1277----{0.2058}----0.4406----1	29018396	AGACC	0.124	0.065	0.094	0.192	0.145	0.207	0.942805	0.0265983
TRIM69	chr15	+	ENST00000559390	1_intron_of_total_7_intron	NA	44732565	UGACU	0.107	0.124	0.116	0.185	0.236	0.246	0.942751	0.0239744
TRERF1	chr6	-	ENST00000695948	5_exon_of_total_18_exon	0----0.1008----{0.2360}----0.5648----1	42268530	GGACC	0.281	0.058	0.058	0.25	0.282	0.231	0.942544	0.239661
SMARCE1	chr17	-	ENST00000348513	3'-UTR	0----0.0177----0.2577----{0.4093}----1	40628003	GGACU	0.052	0.113	0.064	0.164	0.207	0.069	0.942156	0.220987
TTC13	chr1	-	ENST00000366662	6_intron_of_total_20_intron	NA	230939020	AGACU	0.141	0.041	0.08	0.08	0.145	0.278	0.940992	0.306892
U2SURP	chr3	+	ENST00000473835	3'-UTR	0----0.0079----0.4242----{0.5100}----1	143057087	AGACU	0.057	0.078	0.176	0.18	0.199	0.218	0.940816	0.111546
CARNMT1	chr9	-	ENST00000376834	3'-UTR	0----0.0122----0.3010----{0.7049}----1	74982046	AGACU	0.126	0.07	0.052	0.187	0.119	0.17	0.940621	0.0662376
CFLAR	chr2	+	ENST00000443227	5_exon_of_total_9_exon	0----0.1995----{0.4068}----0.8874----1	201145407	AGACU	0.07	0.067	0.048	0.074	0.115	0.166	0.940294	0.160168
SCAMP4	chr19	+	ENST00000316097	3'-UTR	0----0.0328----0.3087----{0.8325}----1	1925594	UGACC	0.095	0.02	0.078	0.062	0.212	0.096	0.938924	0.330725
HMOX2	chr16	+	ENST00000406590	5_exon_of_total_6_exon	0----0.1077----{0.5814}----0.6584----1	4509533	AGACA	0.448	0.531	0.395	0.822	0.664	1.147	0.938326	0.0888481
CLCN3	chr4	+	ENST00000347613	11_exon_of_total_14_exon	0----0.1524----{0.7098}----0.8680----1	169707143	UGACA	0.193	0.17	0.437	0.483	0.429	0.621	0.938286	0.0856632
FAM111A	chr11	+	ENST00000528737	5'-UTR	0----{0.1855}----0.4553----0.7520----1	59144223	AGACC	0.034	0.106	0.146	0.155	0.178	0.215	0.938161	0.0986578
OASL	chr12	-	ENST00000680620	5_intron_of_total_5_intron	NA	121020547	AGACU	0.248	0.061	0.118	0.183	0.14	0.495	0.937865	0.374867
UBQLN1	chr9	-	ENST00000376395	3'-UTR	0----0.0721----0.5297----{0.7358}----1	83660989	AGACU	0.135	0.126	0.126	0.273	0.252	0.216	0.93714	0.0168279
IFIT5	chr10	+	ENST00000371795	2_exon_of_total_2_exon	0----0.0573----{0.3609}----0.4170----1	89418422	AGACA	1.238	0.709	0.985	2.221	1.312	2.078	0.936373	0.0668136
CPSF1	chr8	-	ENST00000531480	4_exon_of_total_6_exon	NA	144393749	AGACC	0.044	0.102	0.036	0.147	0.057	0.144	0.935149	0.207989
TNRC6B	chr22	+	ENST00000301923	21_exon_of_total_24_exon	0----0.0189----{0.1740}----0.2126----1	40315490	GGACU	0.09	0.038	0.076	0.115	0.117	0.158	0.934905	0.0419546
ILRUN	chr6	-	ENST00000374023	3'-UTR	0----0.0378----0.2446----{0.3605}----1	34590061	GGACU	0.204	0.153	0.249	0.299	0.378	0.481	0.934246	0.0530236
DDOST	chr1	-	ENST00000415136	8_exon_of_total_11_exon	0----0.0673----{0.4694}----0.7121----1	20653764	AGACA	0.162	0.181	0.251	0.381	0.326	0.428	0.934157	0.0109475
PML	chr15	+	ENST00000268058	3'-UTR	0----0.0174----0.4934----{0.5975}----1	74045587	AGACA	0.717	0.475	0.276	0.535	1.084	1.186	0.934149	0.148814
XPO5	chr6	-	ENST00000265351	32_exon_of_total_32_exon	0----0.0327----{0.7041}----0.7118----1	43523908	GGACA	0.686	0.651	0.886	0.961	1.482	1.803	0.933596	0.100581
CYBA	chr16	-	ENST00000696156	1_intron_of_total_4_intron	NA	88649263	AGACC	0.102	0.042	0.066	0.129	0.112	0.16	0.933213	0.0491926
ABCD2	chr12	-	ENST00000308666	3'-UTR	0----0.0299----0.3833----{0.6057}----1	39552512	GGACU	0.144	0.084	0.092	0.299	0.135	0.177	0.9331	0.177777
CTC1	chr17	-	ENST00000651323	3_exon_of_total_23_exon	0----0.0028----{0.0533}----0.5219----1	8238471	AGACC	0.066	0.136	0.062	0.146	0.136	0.222	0.932886	0.0929985
IQGAP2	chr5	+	ENST00000274364	33_exon_of_total_36_exon	0----0.0449----{0.7925}----0.8590----1	76698122	AGACU	0.094	0.149	0.241	0.235	0.387	0.302	0.932886	0.0753963
PEX6	chr6	-	ENST00000304611	10_exon_of_total_17_exon	0----0.0090----{0.6074}----0.8635----1	42966557	AGACA	0.205	0.306	0.223	0.185	0.547	0.669	0.932605	0.263236
CCZ1B	chr7	-	ENST00000316731	12_exon_of_total_15_exon	0----0.0430----{0.6064}----0.8418----1	6805021	AGACU	0.098	0.044	0.196	0.232	0.154	0.259	0.932276	0.141497
ADNP	chr20	-	ENST00000371602	3'-UTR	0----0.2122----0.6618----{0.6887}----1	50891206	AGACA	0.871	1.176	1.199	2.294	2.355	1.545	0.932208	0.048237
C2orf42	chr2	-	ENST00000470096	1_intron_of_total_1_intron	NA	70226143	AGACC	0.052	0.083	0.07	0.097	0.142	0.152	0.931545	0.0469434
IWS1	chr2	-	ENST00000295321	3_exon_of_total_14_exon	0----0.0945----{0.1756}----0.9220----1	127505661	UGACU	0.114	0.058	0.14	0.281	0.127	0.187	0.931344	0.158832
MRPS6	chr21	+	ENST00000488492	1_intron_of_total_4_intron	NA	34096976	AGACA	0.468	0.942	0.853	1.264	1.432	1.618	0.93079	0.0224632
AZIN1	chr8	-	ENST00000682725	3'-UTR	0----0.1191----0.4311----{0.5263}----1	102828155	AGACC	0.117	0.031	0.073	0.142	0.234	0.045	0.929774	0.352556
RAB27A	chr15	-	ENST00000396307	6_exon_of_total_6_exon	0----0.0729----{0.2275}----0.2654----1	55205637	GGACC	0.056	0.074	0.038	0.09	0.08	0.15	0.929611	0.131784
RABGAP1L	chr1	+	ENST00000681986	25_exon_of_total_26_exon	0----0.0198----{0.3578}----0.3853----1	174988753	GGACU	0.105	0.164	0.088	0.233	0.199	0.248	0.929611	0.0232148
GEMIN4	chr17	-	ENST00000319004	2_exon_of_total_2_exon	0----0.0326----{0.5743}----0.8811----1	746014	AGACU	0.188	0.226	0.169	0.451	0.232	0.427	0.928992	0.119796
RNF213	chr17	+	ENST00000582970	31_intron_of_total_67_intron	NA	80351441	GGACA	0.203	0.261	0.42	0.612	0.578	0.493	0.928917	0.0348464
APBA2	chr15	+	ENST00000561069	15_exon_of_total_15_exon	0----0.0969----{0.7951}----0.8139----1	29117074	AGACC	0.089	0.058	0.081	0.104	0.045	0.285	0.928661	0.442379
S1PR1	chr1	+	ENST00000561748	1_intron_of_total_2_intron	NA	101240095	AGACC	0.132	0.111	0.098	0.223	0.165	0.261	0.928447	0.0535842
SNX18	chr5	+	ENST00000326277	5'-UTR	0----{0.0931}----0.0940----0.9549----1	54517950	GGACC	0.434	0.313	0.285	0.492	0.962	0.51	0.928352	0.173035
AKAP8L	chr19	-	ENST00000397410	12_exon_of_total_14_exon	0----0.0313----{0.7575}----0.9654----1	15397176	AGACC	0.12	0.115	0.033	0.157	0.209	0.144	0.928264	0.0869418
FOXN2	chr2	+	ENST00000340553	7_exon_of_total_7_exon	0----0.0532----{0.2538}----0.2915----1	48375238	AGACA	0.495	1.032	0.63	1.652	0.918	1.534	0.928005	0.087743
EIF2S2	chr20	-	ENST00000374980	4_exon_of_total_9_exon	0----0.0520----{0.1874}----0.4441----1	34098584	UGACC	0.071	0.034	0.058	0.078	0.142	0.09	0.927396	0.113575
AK6	chr5_GL339449v2_alt	-	ENST00000612207	2_intron_of_total_4_intron	NA	148154	UGACU	0.083	0.059	0.03	0.103	0.032	0.192	0.926882	0.383001
NOP2	chr12	-	ENST00000537442	12_exon_of_total_15_exon	0----0.0168----{0.5633}----0.9502----1	6560706	AGACU	0.1	0.102	0.148	0.252	0.074	0.339	0.925999	0.309273
PDE7A	chr8	-	ENST00000401827	7_intron_of_total_12_intron	NA	65727769	GGACU	0.079	0.096	0.064	0.244	0.148	0.062	0.925682	0.304848
UBN1	chr16	+	ENST00000262376	7_exon_of_total_18_exon	0----0.1194----{0.2631}----0.6478----1	4860918	GGACU	0.124	0.148	0.206	0.151	0.248	0.509	0.925682	0.31066
TRABD2A	chr2	-	ENST00000335459	2_exon_of_total_6_exon	0----0.1117----{0.4018}----0.8552----1	84870358	GGACA	0.142	0.155	0.3	0.203	0.345	0.586	0.925618	0.247341
TFIP11	chr22	-	ENST00000619735	13_exon_of_total_13_exon	0----0.0294----{0.7155}----0.7684----1	26492192	AGACC	0.063	0.049	0.067	0.083	0.064	0.193	0.925575	0.31298
FHIP2B	chr8	+	ENST00000289921	3'-UTR	0----0.0241----0.5412----{0.5700}----1	22103055	AGACU	0.158	0.115	0.193	0.396	0.243	0.246	0.925348	0.0928605
PPIP5K2	chr5	+	ENST00000321521	18_exon_of_total_30_exon	0----0.0372----{0.1660}----0.2753----1	103167242	AGACC	0.297	0.118	0.219	0.5	0.3	0.404	0.925281	0.0712716
NCOA1	chr2	+	ENST00000348332	16_exon_of_total_23_exon	0----0.1008----{0.4876}----0.6869----1	24728445	AGACA	0.276	0.82	0.038	1.415	0.372	0.365	0.924257	0.469442
CARM1	chr19	+	ENST00000327064	3'-UTR	0----0.0455----0.6000----{0.6049}----1	10921773	GGACU	0.057	0.107	0.168	0.189	0.217	0.224	0.924169	0.0781846
VPS41	chr7	-	ENST00000310301	21_exon_of_total_29_exon	0----0.0029----{0.3044}----0.4411----1	38754724	AGACA	0.384	0.35	0.437	0.942	0.601	0.679	0.924118	0.0693271
PNMA1	chr14	-	ENST00000316836	5'-UTR	0----{0.2191}----0.2863----0.6945----1	73713814	GGACU	0.426	0.261	0.255	0.622	0.691	0.474	0.923741	0.0304037
GOLPH3	chr5	-	ENST00000265070	1_exon_of_total_4_exon	0----0.1064----{0.1875}----0.4414----1	32173817	GGACC	0.063	0.055	0.047	0.131	0.066	0.116	0.923697	0.122009
POLR1D	chr13	+	ENST00000637180	3_exon_of_total_3_exon	0----0.2551----{0.2997}----0.3811----1	27665769	AGACC	0.076	0.086	0.138	0.215	0.174	0.18	0.923466	0.0230581
ORAI2	chr7	+	ENST00000356387	3'-UTR	0----0.0256----0.0964----{0.1219}----1	102447328	GGACC	0.05	0.116	0.13	0.215	0.135	0.211	0.922404	0.0696149
IDS	chrX	-	ENST00000340855	3'-UTR	0----0.0223----0.2404----{0.2819}----1	149482430	AGACC	0.071	0.11	0.198	0.16	0.265	0.293	0.921786	0.110549
EMC4	chr15	+	ENST00000249209	2_exon_of_total_4_exon	0----0.1197----{0.3333}----0.6479----1	34225631	AGACC	0.053	0.045	0.072	0.074	0.139	0.109	0.921526	0.0984346
PCNX3	chr11	+	ENST00000355703	3'-UTR	0----0.0755----0.9351----{0.9414}----1	65637023	GGACC	0.124	0.213	0.087	0.25	0.363	0.19	0.921336	0.1216
MSL1	chr17	+	ENST00000398532	3'-UTR	0----0.1275----0.4939----{0.8727}----1	40136276	UGACU	0.036	0.09	0.097	0.18	0.05	0.192	0.920199	0.281047
ASXL2	chr2	-	ENST00000435504	3'-UTR	0----0.0206----0.3559----{0.6643}----1	25738066	AGACA	0.41	0.511	0.202	0.666	1.139	0.32	0.920105	0.293672
GEMIN4	chr17	-	ENST00000319004	2_exon_of_total_2_exon	0----0.0326----{0.0625}----0.8811----1	747930	UGACU	0.343	0.068	0.105	0.224	0.333	0.419	0.91951	0.221721
ST3GAL5	chr2	-	ENST00000638572	4_exon_of_total_7_exon	0----0.0195----{0.1500}----0.3074----1	85847952	AGACC	0.133	0.069	0.147	0.14	0.248	0.272	0.919239	0.108571
PICK1	chr22	+	ENST00000404072	3'-UTR	0----0.1604----0.7371----{0.9182}----1	38075524	GGACA	0.461	0.461	0.454	1.528	0.774	0.3	0.91914	0.371426
TGFBR1	chr9	+	ENST00000374990	3'-UTR	0----0.0166----0.2406----{0.8645}----1	99152874	GGACU	0.222	0.103	0.179	0.253	0.492	0.208	0.919052	0.225573
CCNC	chr6	-	ENST00000369220	3'-UTR	0----0.0477----0.4485----{0.9273}----1	99542540	AGACU	0.055	0.168	0.105	0.298	0.129	0.193	0.918572	0.185692
GPALPP1	chr13	+	ENST00000379151	2_exon_of_total_8_exon	0----0.0340----{0.0790}----0.3312----1	45004371	AGACA	0.479	0.276	0.194	0.608	0.172	1.013	0.917895	0.368765
C1QTNF6	chr22	-	ENST00000497071	1_intron_of_total_5_intron	NA	37199012	AGACU	0.064	0.123	0.065	0.198	0.11	0.168	0.917538	0.0872464
PSKH1	chr16	+	ENST00000291041	3_exon_of_total_3_exon	0----0.0538----{0.3492}----0.4184----1	67927400	UGACU	0.277	0.172	0.297	0.618	0.274	0.517	0.917424	0.151477
NFATC2IP	chr16	+	ENST00000320805	8_exon_of_total_8_exon	0----0.0164----{0.2763}----0.2925----1	28963789	GGACA	0.071	0.178	0.101	0.219	0.197	0.245	0.917295	0.0657643
TMPO	chr12	+	ENST00000556029	3_intron_of_total_8_intron	NA	98533006	AGACC	0.082	0.134	0.062	0.194	0.112	0.219	0.917233	0.111423
AHCTF1	chr1	-	ENST00000470300	24_exon_of_total_26_exon	NA	246850621	GGACU	0.277	0.155	0.13	0.474	0.409	0.177	0.915422	0.20001
APBB1IP	chr10	+	ENST00000376236	12_exon_of_total_15_exon	0----0.1204----{0.5792}----0.8804----1	26560157	UGACA	0.112	0.079	0.069	0.136	0.231	0.123	0.91427	0.141073
PPP1CC	chr12	-	ENST00000335007	3'-UTR	0----0.0721----0.4530----{0.5937}----1	110720716	GGACA	0.149	0.227	0.081	0.312	0.339	0.21	0.913819	0.0800194
GON4L	chr1	-	ENST00000368331	17_exon_of_total_32_exon	0----0.0121----{0.3150}----0.8806----1	155775005	AGACU	0.076	0.127	0.047	0.133	0.211	0.127	0.913799	0.109913
DGKD	chr2	+	ENST00000264057	4_exon_of_total_30_exon	0----0.0040----{0.0717}----0.5818----1	233434458	AGACU	0.107	0.076	0.141	0.274	0.209	0.127	0.912815	0.14089
SLC35A4	chr5	+	ENST00000612662	3_exon_of_total_3_exon	0----0.3116----{0.4306}----0.6612----1	140567501	GGACC	0.234	0.204	0.09	0.284	0.183	0.527	0.912708	0.265425
UHMK1	chr1	+	ENST00000545294	3'-UTR	0----0.0000----0.1279----{0.1366}----1	162522621	GGACU	0.115	0.13	0.231	0.408	0.267	0.221	0.912537	0.116541
PPP1R15B	chr1	-	ENST00000693720	1_intron_of_total_2_intron	NA	204403828	GGACU	0.132	0.193	0.106	0.338	0.288	0.185	0.912014	0.0875209
RETREG2	chr2	+	ENST00000273048	3'-UTR	0----0.0497----0.2617----{0.5259}----1	219182291	AGACA	0.181	0.202	0.2	0.32	0.501	0.276	0.911996	0.129278
CEP250	chr20	+	ENST00000397527	30_exon_of_total_35_exon	0----0.0292----{0.4234}----0.5041----1	35504452	GGACC	0.229	0.102	0.238	0.339	0.276	0.455	0.91111	0.0729947
FLYWCH1	chr16	+	ENST00000253928	3'-UTR	0----0.0815----0.5080----{0.6066}----1	2949224	GGACA	0.459	0.524	0.372	1.039	0.649	0.86	0.911072	0.0568089
TECPR1	chr7	-	ENST00000447648	12_exon_of_total_26_exon	0----0.0429----{0.3169}----0.5774----1	98232851	AGACA	0.2	0.339	0.292	0.455	0.635	0.472	0.910474	0.0303673
CLSTN3	chr12_ML143362v1_fix	+	ENST00000672495	3'-UTR	0----0.0693----0.7847----{0.7974}----1	85818	AGACA	0.365	0.225	0.179	0.268	0.679	0.498	0.910014	0.189941
ASCC2	chr22	-	ENST00000542393	7_exon_of_total_19_exon	0----0.0555----{0.2776}----0.8443----1	29813458	AGACC	0.08	0.092	0.166	0.155	0.237	0.243	0.909733	0.0647135
UQCC1	chr20	-	ENST00000457259	2_intron_of_total_6_intron	NA	35384075	AGACA	0.772	0.386	0.679	1.691	0.434	1.326	0.909663	0.283834
RTN4	chr2	-	ENST00000337526	3'-UTR	0----0.0321----0.7941----{0.8927}----1	54972692	UGACA	0.227	0.105	0.096	0.143	0.382	0.279	0.909585	0.211519
SUGP2	chr19	-	ENST00000594773	3'-UTR	0----0.0158----0.7649----{0.8997}----1	18994430	AGACA	0.268	0.229	0.251	0.466	0.569	0.37	0.90946	0.0575641
RANBP2	chr2	+	ENST00000283195	20_exon_of_total_29_exon	0----0.0107----{0.4066}----0.8370----1	108765174	GGACA	0.516	0.766	0.212	1.23	1.082	0.493	0.908821	0.19638
SEC23IP	chr10	+	ENST00000369075	3'-UTR	0----0.0074----0.4275----{0.5544}----1	119941472	AGACU	0.123	0.211	0.332	0.396	0.273	0.581	0.908334	0.155884
TXK	chr4	-	ENST00000264316	12_exon_of_total_15_exon	0----0.0275----{0.4477}----0.5722----1	48076417	AGACU	0.078	0.046	0.07	0.057	0.061	0.246	0.907882	0.460097
FBXL19	chr16	+	ENST00000471231	3'-UTR	0----0.2598----0.5754----{0.8522}----1	30948238	GGACU	0.189	0.188	0.178	0.299	0.282	0.459	0.906024	0.102581
SEC22B	chr1	-	ENST00000578049	3'-UTR	0----0.0201----0.1136----{0.5425}----1	120154066	AGACA	0.511	0.732	0.621	1.369	1.534	0.587	0.904825	0.200424
NDRG1	chr8	-	ENST00000323851	16_exon_of_total_16_exon	0----0.0453----{0.4245}----0.4370----1	133238915	GAACA	0.428	0.378	0.43	0.914	0.534	0.866	0.90471	0.092207
MKI67	chr10	-	ENST00000368653	12_exon_of_total_14_exon	0----0.0171----{0.4707}----0.7783----1	128105580	AGACC	0.107	0.041	0.117	0.176	0.186	0.134	0.904348	0.0635251
AP1G1	chr16	-	ENST00000299980	3'-UTR	0----0.0114----0.3853----{0.4081}----1	71732907	UGACC	0.061	0.077	0.06	0.056	0.172	0.142	0.902025	0.238964
AATF	chr17	+	ENST00000679985	8_exon_of_total_8_exon	NA	37019032	AGACC	0.061	0.067	0.039	0.135	0.069	0.108	0.901698	0.112072
MLLT3	chr9	-	ENST00000380338	5_exon_of_total_11_exon	0----0.0361----{0.1587}----0.2900----1	20414021	GGACA	0.389	0.829	0.395	0.886	0.543	1.584	0.901454	0.266656
JAML	chr11	-	ENST00000356289	5_intron_of_total_9_intron	NA	118205758	GGACC	0.103	0.052	0.17	0.273	0.176	0.158	0.901257	0.130101
ATP6V1B2	chr8	+	ENST00000276390	9_exon_of_total_14_exon	0----0.0091----{0.3228}----0.5469----1	20212874	AGACA	0.664	0.245	0.466	1.415	0.69	0.463	0.901214	0.300886
GAPVD1	chr9	+	ENST00000297933	3'-UTR	0----0.0362----0.5138----{0.5145}----1	125362752	AGACC	0.061	0.061	0.097	0.117	0.094	0.198	0.90117	0.172505
KPNA1	chr3	-	ENST00000344337	13_exon_of_total_14_exon	0----0.0273----{0.2169}----0.2620----1	122427660	GGACU	0.342	0.273	0.252	0.612	0.595	0.412	0.900999	0.0435109
UBE3A	chr15	-	ENST00000638011	7_exon_of_total_14_exon	0----0.0885----{0.1977}----0.3813----1	25371159	AGACA	0.34	0.752	0.882	0.862	1.524	1.299	0.900543	0.0899755
SYNE2	chr14	+	ENST00000674003	15_exon_of_total_24_exon	0----0.1214----{0.6051}----1.0000----1	63979007	AGACU	0.08	0.17	0.11	0.209	0.203	0.26	0.900464	0.0376988
BROX	chr1	+	ENST00000612948	3'-UTR	0----0.1008----0.3838----{0.8498}----1	222734591	AGACA	0.386	1.139	0.434	2.307	0.448	0.901	0.900149	0.428421
MDN1	chr6	-	ENST00000369393	63_exon_of_total_102_exon	0----0.0101----{0.5711}----0.9185----1	89692660	AGACA	1.581	0.732	0.495	1.534	1.415	2.29	0.899749	0.134084
NMRK1	chr9	-	ENST00000376811	5'-UTR	0----{0.0810}----0.2259----0.5244----1	75088024	GGACU	0.119	0.052	0.045	0.161	0.127	0.115	0.899749	0.10064
ABHD18	chr4	+	ENST00000398965	10_exon_of_total_11_exon	0----0.1461----{0.4929}----0.7180----1	128028530	AGACA	0.408	0.379	0.412	0.82	0.529	0.888	0.899734	0.0867944
B4GALT3	chr1	-	ENST00000319769	3'-UTR	0----0.1267----0.7382----{0.9152}----1	161171473	GGACC	0.086	0.057	0.079	0.096	0.182	0.136	0.899071	0.110958
EPM2AIP1	chr3	-	ENST00000322716	1_exon_of_total_1_exon	0----0.0067----{0.0506}----0.2322----1	36992722	GGACU	0.084	0.115	0.156	0.272	0.13	0.26	0.899012	0.139579
SH3GLB1	chr1	+	ENST00000535010	3'-UTR	0----0.0784----0.2065----{0.3767}----1	86744295	AGACU	0.048	0.087	0.153	0.253	0.211	0.073	0.898853	0.27154
KPNA3	chr13	-	ENST00000261667	3'-UTR	0----0.0417----0.4126----{0.9015}----1	49699735	GGACU	0.054	0.091	0.054	0.124	0.163	0.084	0.898651	0.111706
PAN3	chr13	+	ENST00000380958	17_exon_of_total_19_exon	0----0.0202----{0.4383}----0.4968----1	28281332	AGACU	0.167	0.082	0.097	0.181	0.251	0.213	0.898527	0.04277
MEX3C	chr18	-	ENST00000406189	2_exon_of_total_2_exon	0----0.0872----{0.3626}----0.5652----1	51177189	UGACC	0.103	0.033	0.055	0.168	0.05	0.138	0.898305	0.266504
WTAP	chr6	+	ENST00000358372	8_exon_of_total_8_exon	0----0.4806----{0.7281}----0.8063----1	159755325	UGACU	0.183	0.13	0.126	0.182	0.182	0.454	0.89788	0.296659
SLC66A2	chr18	-	ENST00000357575	3'-UTR	0----0.0634----0.3713----{0.7188}----1	79903115	AGACU	0.114	0.064	0.106	0.232	0.052	0.245	0.897377	0.31898
CSAD	chr12	-	ENST00000267085	2_intron_of_total_16_intron	NA	53174921	AGACC	0.061	0.089	0.118	0.088	0.192	0.219	0.896807	0.184249
RPN2	chr20	+	ENST00000373622	7_exon_of_total_17_exon	0----0.0835----{0.4544}----0.8705----1	37210146	AGACA	0.393	0.298	0.209	0.556	0.508	0.611	0.896164	0.0218514
SEPTIN6	chrX	-	ENST00000360156	10_intron_of_total_10_intron	NA	119623180	AGACU	0.143	0.116	0.057	0.102	0.208	0.278	0.895892	0.212783
LIMD1	chr3	+	ENST00000273317	8_exon_of_total_8_exon	0----0.0113----{0.1769}----0.1888----1	45676923	GGACU	0.176	0.18	0.117	0.461	0.27	0.149	0.895663	0.271432
MX1	chr21	+	ENST00000679911	3'-UTR	0----0.2228----0.7618----{0.8103}----1	41458937	AGACA	0.274	0.188	0.254	0.434	0.409	0.489	0.895563	0.0043885
PLCG1	chr20	+	ENST00000244007	3'-UTR	0----0.0373----0.7707----{0.8263}----1	41174803	GGACC	0.061	0.057	0.075	0.079	0.145	0.135	0.895383	0.106091
MLLT3	chr9	-	ENST00000380338	3'-UTR	0----0.0361----0.2900----{0.3678}----1	20345919	UGACC	0.116	0.118	0.13	0.164	0.202	0.311	0.895217	0.140106
ZBED4	chr22	+	ENST00000216268	2_exon_of_total_2_exon	0----0.0689----{0.3309}----0.5790----1	49885468	AGACA	0.64	0.298	0.384	0.838	0.966	0.654	0.894763	0.051451
MMADHC	chr2	-	ENST00000303319	8_exon_of_total_8_exon	0----0.1178----{0.7328}----0.7579----1	149570008	AGACA	0.392	0.324	0.501	0.548	0.648	1.066	0.89427	0.149572
PPP3CB	chr10	-	ENST00000360663	3'-UTR	0----0.0384----0.4859----{0.8261}----1	73437044	UGACC	0.016	0.092	0.075	0.076	0.133	0.131	0.893691	0.155367
TUBGCP6	chr22	-	ENST00000439308	1_exon_of_total_25_exon	0----0.0842----{0.2024}----0.8217----1	50243741	GGACC	0.058	0.048	0.098	0.084	0.098	0.197	0.893629	0.238094
TMEM245	chr9	-	ENST00000374586	18_exon_of_total_18_exon	0----0.0043----{0.3287}----0.3343----1	109020504	GGACU	0.106	0.185	0.114	0.277	0.299	0.176	0.892811	0.0729344
ARID4A	chr14	+	ENST00000348476	13_exon_of_total_23_exon	0----0.0457----{0.2334}----0.6870----1	58346475	AGACU	0.157	0.059	0.133	0.369	0.111	0.168	0.892767	0.332127
ZNFX1	chr20	-	ENST00000371754	3_exon_of_total_15_exon	0----0.0867----{0.3138}----0.8151----1	49270622	AGACC	0.099	0.082	0.112	0.264	0.162	0.118	0.892706	0.18871
HYAL3	chr3	-	ENST00000359051	1_intron_of_total_2_intron	NA	50297234	UGACC	0.142	0.098	0.045	0.143	0.187	0.199	0.892306	0.0816776
HMGCL	chr1	-	ENST00000374490	3'-UTR	0----0.0089----0.6318----{0.8892}----1	23802058	UGACU	0.207	0.127	0.222	0.251	0.365	0.416	0.892286	0.0619241
PTPN18	chr2	+	ENST00000347849	3'-UTR	0----0.0255----0.4551----{0.9223}----1	130374379	AGACU	0.057	0.124	0.083	0.169	0.161	0.16	0.892244	0.0581473
NAA40	chr11	+	ENST00000338447	7_exon_of_total_7_exon	NA	63955115	AGACU	0.145	0.118	0.264	0.225	0.369	0.384	0.892032	0.0914843
TUT4	chr1	-	ENST00000257177	2_exon_of_total_30_exon	0----0.0436----{0.1543}----0.8872----1	52525632	AGACA	0.575	0.666	0.664	1.783	0.827	0.925	0.891919	0.214512
CALCOCO1	chr12	-	ENST00000550804	6_exon_of_total_15_exon	0----0.0131----{0.1411}----0.3854----1	53721510	AGACC	0.073	0.08	0.096	0.205	0.105	0.152	0.891747	0.126567
KLF2	chr19	+	ENST00000248071	1_intron_of_total_2_intron	NA	16325103	AGACU	0.048	0.095	0.119	0.152	0.161	0.173	0.89139	0.0600775
HDAC5	chr17	-	ENST00000225983	15_exon_of_total_27_exon	0----0.0608----{0.4670}----0.6940----1	44085045	AGACA	0.287	0.186	0.367	0.21	0.245	1.102	0.890308	0.500139
ENSG00000289565	chr1	-	ENST00000634130	3_intron_of_total_3_intron	NA	145923448	AGACA	0.276	0.577	0.474	1.211	0.395	0.853	0.889903	0.24669
TRIM44	chr11	+	ENST00000299413	3'-UTR	0----0.0259----0.1056----{0.4381}----1	35810706	UGACU	0.064	0.083	0.111	0.144	0.171	0.163	0.88964	0.0160548
SYNE2	chr14	+	ENST00000358025	53_exon_of_total_116_exon	0----0.0097----{0.5021}----0.9585----1	64074025	AGACA	0.225	0.416	0.603	0.942	0.33	1.032	0.889154	0.248765
BRWD1	chr21	-	ENST00000333229	41_exon_of_total_42_exon	0----0.0323----{0.5966}----0.7190----1	39197346	AGACA	0.32	0.992	0.384	0.827	1.22	1.094	0.889088	0.139939
ACTR8	chr3	-	ENST00000335754	11_exon_of_total_13_exon	0----0.0142----{0.4496}----0.5381----1	53871240	AGACU	0.135	0.159	0.137	0.347	0.244	0.207	0.888701	0.0954074
DMAC2	chr19	-	ENST00000438807	3'-UTR	0----0.0076----0.3356----{0.6644}----1	41431805	GGACA	0.231	0.308	0.274	0.389	0.404	0.711	0.887477	0.154243
PPP3CB	chr10	-	ENST00000360663	3'-UTR	0----0.0384----0.4859----{0.4982}----1	73438198	GGACA	1.815	0.852	0.886	1.687	2.982	1.902	0.887075	0.123688
PGRMC2	chr4	-	ENST00000613358	3'-UTR	0----0.2538----0.4504----{0.5424}----1	128270967	AGACA	0.202	0.359	0.619	0.587	0.914	0.679	0.885541	0.102385
GPN2	chr1	-	ENST00000374135	1_exon_of_total_5_exon	0----0.0401----{0.0995}----0.2401----1	26889819	GGACU	0.101	0.044	0.038	0.113	0.157	0.068	0.88518	0.192348
DEXI	chr16	-	ENST00000469379	3'-UTR	0----0.0905----0.2972----{0.8909}----1	10929042	AGACA	0.794	0.448	0.901	1.534	1.591	0.832	0.884775	0.11531
C16orf72	chr16	+	ENST00000327827	3_intron_of_total_3_intron	NA	9109720	AGACA	0.525	0.186	0.219	0.587	0.794	0.336	0.884587	0.202256
HDDC2	chr6	-	ENST00000609477	2_exon_of_total_6_exon	0----0.0461----{0.3777}----0.4291----1	125300556	UGACC	0.129	0.029	0.082	0.062	0.178	0.203	0.884272	0.273885
ARID3B	chr15	+	ENST00000622429	3'-UTR	0----0.0476----0.4450----{0.7412}----1	74597031	AGACC	0.136	0.053	0.102	0.262	0.064	0.211	0.883903	0.301358
GLCCI1	chr7	+	ENST00000223145	3'-UTR	0----0.1171----0.4638----{0.7456}----1	8087874	AGACU	0.105	0.085	0.094	0.18	0.199	0.145	0.883676	0.025832
RO60	chr1	+	ENST00000432079	3'-UTR	0----0.0724----0.1733----{0.2594}----1	193085407	AGACU	0.094	0.054	0.064	0.108	0.156	0.127	0.883104	0.0326988
RBM15B	chr3	+	ENST00000563281	1_exon_of_total_1_exon	0----0.0174----{0.3537}----0.4209----1	51393627	GGACC	0.078	0.033	0.075	0.076	0.17	0.097	0.882906	0.201006
RANBP6	chr9	-	ENST00000259569	1_exon_of_total_1_exon	0----0.0037----{0.5402}----0.7250----1	6013139	AGACA	1.114	1.521	0.732	2.451	2.431	1.326	0.882665	0.109605
UBE2Z	chr17	+	ENST00000360943	3'-UTR	0----0.0315----0.3768----{0.6008}----1	48927825	AGACA	0.249	0.324	0.215	0.656	0.492	0.303	0.88078	0.153347
PHAX	chr5	+	ENST00000297540	5_exon_of_total_5_exon	0----0.0044----{0.3128}----0.3328----1	126624772	GGACA	0.505	0.362	0.841	1.225	0.812	1.108	0.880752	0.0644958
CLPTM1	chr19	+	ENST00000546079	12_exon_of_total_14_exon	0----0.1473----{0.6781}----0.8749----1	44991367	UGACC	0.062	0.049	0.059	0.031	0.095	0.187	0.880628	0.402889
WDR26	chr1	-	ENST00000414423	3'-UTR	0----0.0532----0.3635----{0.7531}----1	224386964	GGACU	0.111	0.108	0.082	0.108	0.241	0.205	0.880122	0.162015
ELL	chr19	-	ENST00000262809	8_exon_of_total_12_exon	0----0.0038----{0.3599}----0.4738----1	18450527	AGACU	0.1	0.096	0.085	0.181	0.125	0.211	0.879594	0.0848195
ARHGAP35	chr19	+	ENST00000672722	2_exon_of_total_7_exon	0----0.0432----{0.3686}----0.5276----1	46921698	AGACC	0.29	0.165	0.243	0.437	0.437	0.41	0.879346	0.0273389
SRA1	chr5	-	ENST00000602775	2_exon_of_total_4_exon	NA	140552001	AGACU	0.133	0.064	0.102	0.187	0.145	0.218	0.879286	0.0453197
APBA2	chr15	+	ENST00000561069	4_exon_of_total_15_exon	0----0.0969----{0.3117}----0.8139----1	29054558	GGACA	0.614	0.447	0.514	0.56	1.335	1.002	0.879208	0.184036
FAM104A	chr17	-	ENST00000403627	2_exon_of_total_3_exon	0----0.0218----{0.1183}----0.2223----1	73227215	AGACC	0.107	0.065	0.026	0.057	0.161	0.146	0.878438	0.245473
KMT2C	chr7	-	ENST00000360104	3_exon_of_total_31_exon	0----0.0000----{0.0130}----0.7298----1	152194104	AGACU	0.054	0.06	0.053	0.073	0.111	0.123	0.878391	0.0874316
DDX54	chr12	-	ENST00000306014	10_exon_of_total_20_exon	0----0.0062----{0.2392}----0.6107----1	113174687	AGACC	0.094	0.152	0.094	0.233	0.173	0.219	0.878321	0.0232272
ADAT2	chr6	-	ENST00000606514	3'-UTR	0----0.0880----0.1534----{0.2052}----1	143428117	GGACC	0.17	0.043	0.083	0.17	0.17	0.204	0.878009	0.149355
SYNRG	chr17	-	ENST00000612223	3'-UTR	0----0.0077----0.4923----{0.5980}----1	37518079	GGACC	0.175	0.352	0.204	0.283	0.54	0.52	0.877516	0.119043
EMB	chr5	-	ENST00000303221	2_intron_of_total_8_intron	NA	50420339	AAACA	0.668	0.692	0.413	1.756	0.437	1.064	0.877351	0.322642
GCC1	chr7	-	ENST00000321407	2_exon_of_total_2_exon	0----0.1003----{0.6172}----0.6642----1	127582207	GGACC	0.45	0.084	0.305	0.538	0.569	0.434	0.877124	0.147211
PKD1	chr16	-	ENST00000262304	44_exon_of_total_46_exon	0----0.0148----{0.8670}----0.9279----1	2090760	AGACA	0.229	0.231	0.598	0.615	0.619	0.709	0.876946	0.130764
TMEM71	chr8	-	ENST00000677595	2_intron_of_total_9_intron	NA	132758748	AGACC	0.156	0.132	0.126	0.185	0.202	0.373	0.876369	0.192266
RFX7	chr15	-	ENST00000559847	7_intron_of_total_8_intron	NA	56093373	GGACC	0.285	0.272	0.349	0.696	0.489	0.478	0.876205	0.0585156
ZNF217	chr20	-	ENST00000371471	4_exon_of_total_6_exon	0----0.0736----{0.3383}----0.6171----1	53577230	AGACA	0.374	0.621	0.384	0.194	0.922	1.415	0.876085	0.392798
YLPM1	chr14	+	ENST00000325680	5_exon_of_total_21_exon	0----0.0212----{0.4953}----0.8072----1	74799182	AGACC	0.091	0.071	0.056	0.063	0.118	0.219	0.875672	0.314255
STK10	chr5	-	ENST00000176763	3'-UTR	0----0.0309----0.5243----{0.9128}----1	172042592	AGACA	0.465	0.191	0.595	0.538	0.953	0.804	0.875412	0.110126
TAX1BP1	chr7	+	ENST00000543117	8_exon_of_total_17_exon	0----0.0550----{0.3245}----0.7218----1	27787472	AGACU	0.052	0.068	0.067	0.117	0.092	0.134	0.87517	0.0356259
SETD2	chr3	-	ENST00000638947	2_exon_of_total_20_exon	0----0.0089----{0.1272}----0.9199----1	47123521	AGACA	0.43	0.862	0.696	1.052	0.942	1.652	0.874997	0.112795
MKI67	chr10	-	ENST00000368653	6_intron_of_total_13_intron	NA	128115725	UGACA	0.236	0.314	0.165	0.566	0.179	0.566	0.874653	0.259707
TOMM20	chr1	-	ENST00000366607	3'-UTR	0----0.0372----0.1706----{0.6223}----1	235110580	AGACU	0.061	0.062	0.069	0.106	0.096	0.15	0.874469	0.0814328
TUBGCP6	chr22	-	ENST00000439308	16_exon_of_total_25_exon	0----0.0842----{0.5420}----0.8217----1	50221576	GGACC	0.162	0.184	0.138	0.27	0.261	0.356	0.873927	0.0318131
CLASP1	chr2	-	ENST00000455322	4_exon_of_total_39_exon	0----0.0447----{0.0845}----0.6082----1	121528741	AGACU	0.058	0.083	0.068	0.208	0.12	0.055	0.873841	0.320153
YLPM1	chr14	+	ENST00000325680	5_exon_of_total_21_exon	0----0.0212----{0.3625}----0.8072----1	74798094	AGACU	0.25	0.252	0.297	0.656	0.56	0.248	0.873648	0.212208
GUCD1	chr22	-	ENST00000621833	6_exon_of_total_6_exon	0----0.0307----{0.2771}----0.2793----1	24543013	GGACA	0.284	0.32	0.265	0.827	0.578	0.187	0.873412	0.324731
STX16-NPEPL1	chr20	+	ENST00000530122	11_intron_of_total_22_intron	NA	58693639	GGACU	0.161	0.071	0.057	0.264	0.103	0.162	0.872198	0.242806
KIAA0040	chr1	-	ENST00000423313	4_exon_of_total_4_exon	0----0.1143----{0.1761}----0.1803----1	175160732	AGACC	0.147	0.087	0.102	0.24	0.192	0.183	0.872125	0.0211816
MAP3K5	chr6	-	ENST00000359015	3'-UTR	0----0.0621----0.8619----{0.8904}----1	136557610	AGACA	0.405	0.699	0.511	0.827	1.208	0.921	0.872112	0.0393499
INO80B	chr2	+	ENST00000233331	3'-UTR	0----0.0254----0.9323----{0.9450}----1	74457879	GGACU	0.225	0.231	0.132	0.264	0.355	0.457	0.87179	0.0804127
ARID4B	chr1	-	ENST00000474953	2_exon_of_total_17_exon	0----0.0000----{0.2761}----0.6032----1	235181902	UGACA	0.151	0.087	0.085	0.204	0.078	0.309	0.871624	0.311861
GLUD1	chr10	-	ENST00000277865	11_exon_of_total_13_exon	0----0.0224----{0.4718}----0.5306----1	87057701	AGACA	0.264	0.543	0.505	0.824	0.746	0.83	0.871267	0.0433281
KLHL6	chr3	-	ENST00000468734	1_exon_of_total_8_exon	0----0.0000----{0.0370}----0.3361----1	183555418	GGACA	0.146	0.314	0.206	0.371	0.533	0.314	0.87092	0.0934499
RAB24	chr5	-	ENST00000303251	5_exon_of_total_8_exon	0----0.2714----{0.5120}----0.6568----1	177302447	AGACC	0.045	0.102	0.063	0.202	0.106	0.076	0.870717	0.264684
NAPEPLD	chr7	-	ENST00000465647	3_exon_of_total_5_exon	0----0.0593----{0.1856}----0.2893----1	103119868	UGACU	0.202	0.446	0.37	0.68	0.59	0.59	0.869565	0.0444505
DCK	chr4	+	ENST00000503359	3'-UTR	0----0.1018----0.1565----{0.4048}----1	71026721	AGACU	0.09	0.063	0.061	0.138	0.091	0.162	0.869558	0.0884199
MLLT10	chr10	+	ENST00000631589	3'-UTR	0----0.0204----0.6676----{0.9118}----1	21743193	AGACC	0.081	0.068	0.117	0.194	0.122	0.17	0.86953	0.0532943
SOS1	chr2	-	ENST00000692089	21_intron_of_total_21_intron	NA	38984024	AGACC	0.038	0.102	0.045	0.164	0.087	0.087	0.869498	0.19767
IL6ST	chr5	-	ENST00000381298	3'-UTR	0----0.0314----0.3368----{0.4449}----1	55940105	AGACU	0.055	0.209	0.071	0.189	0.152	0.271	0.869371	0.206998
PHF12	chr17	-	ENST00000332830	9_exon_of_total_15_exon	0----0.1238----{0.4467}----0.7929----1	28913115	AGACA	0.245	0.214	0.63	0.844	0.466	0.679	0.869039	0.160442
NUP153	chr6	-	ENST00000537253	21_exon_of_total_23_exon	0----0.0741----{0.7478}----0.8239----1	17624765	AGACC	0.162	0.099	0.066	0.189	0.241	0.167	0.86844	0.0689759
IRF2	chr4	-	ENST00000696840	3'-UTR	0----0.0898----0.3225----{0.4877}----1	184388012	AGACA	0.633	0.432	0.176	0.834	0.271	1.16	0.868008	0.326725
TOR1A	chr9	-	ENST00000351698	5_exon_of_total_5_exon	0----0.0245----{0.4630}----0.5048----1	129814058	UGACA	0.29	0.231	0.301	0.392	0.444	0.664	0.867752	0.105149
EXOC1	chr4	+	ENST00000381295	19_exon_of_total_19_exon	0----0.0880----{0.8243}----0.8355----1	55904455	GGACA	0.711	0.961	0.691	0.971	2.006	1.335	0.867738	0.157371
RBL2	chr16	+	ENST00000680543	13_exon_of_total_21_exon	NA	53466936	AGACA	0.217	0.307	0.315	0.414	0.722	0.395	0.867732	0.152936
WDR77	chr1	-	ENST00000235090	10_exon_of_total_10_exon	0----0.0354----{0.3986}----0.4544----1	111441366	AGACU	0.055	0.168	0.102	0.132	0.247	0.214	0.867592	0.132443
KARS1	chr16	-	ENST00000319410	4_exon_of_total_15_exon	0----0.0504----{0.2169}----0.8261----1	75640252	UGACU	0.077	0.081	0.03	0.096	0.183	0.064	0.867476	0.284027
CPT1B	chr22	-	ENST00000405237	3'-UTR	0----0.0397----0.9158----{0.9581}----1	50568971	GGACU	0.082	0.045	0.038	0.157	0.07	0.074	0.867297	0.248971
TMUB2	chr17	+	ENST00000446571	5_exon_of_total_6_exon	0----0.2677----{0.4367}----0.7709----1	44189424	AGACA	0.28	0.245	0.316	0.756	0.595	0.183	0.867121	0.307888
RBM6	chr3	+	ENST00000442092	11_exon_of_total_17_exon	0----0.1496----{0.5938}----0.9487----1	50062092	AGACA	0.195	0.252	0.26	0.479	0.46	0.35	0.86647	0.0236015
PRKCB	chr16	+	ENST00000321728	7_exon_of_total_17_exon	0----0.0713----{0.3524}----0.8160----1	24094237	UGACU	0.096	0.047	0.088	0.146	0.12	0.155	0.865927	0.0318505
RELCH	chr18	+	ENST00000644646	3'-UTR	0----0.0291----0.4528----{0.5331}----1	62306226	GGACU	0.159	0.12	0.177	0.199	0.267	0.365	0.865815	0.109563
ANKRD10	chr13	-	ENST00000267339	3'-UTR	0----0.0541----0.5603----{0.8661}----1	110878873	UGACU	0.044	0.114	0.095	0.178	0.22	0.063	0.865629	0.277031
LAMTOR1	chr11	-	ENST00000545249	2_exon_of_total_5_exon	0----0.0228----{0.2093}----0.4674----1	72099118	AGACA	0.225	0.207	0.37	0.197	0.794	0.47	0.865282	0.330586
GON7	chr14	-	ENST00000306954	1_exon_of_total_2_exon	0----0.0249----{0.2018}----0.2942----1	93206838	GGACU	0.139	0.179	0.101	0.319	0.236	0.208	0.864733	0.0540421
ARID1A	chr1	+	ENST00000430799	20_exon_of_total_20_exon	0----0.0604----{0.7089}----0.9354----1	26779279	GGACA	0.116	0.206	0.45	0.493	0.485	0.427	0.863897	0.164003
DOCK11	chrX	+	ENST00000276202	16_exon_of_total_53_exon	0----0.0234----{0.2807}----0.9494----1	118585051	AGACC	0.052	0.138	0.07	0.116	0.262	0.095	0.863329	0.31465
PPP2R2A	chr8	+	ENST00000380737	10_exon_of_total_10_exon	0----0.0795----{0.3959}----0.4221----1	26370310	AGACU	0.097	0.111	0.046	0.2	0.175	0.087	0.863064	0.172228
HAPLN3	chr15	-	ENST00000359595	3_intron_of_total_4_intron	NA	88879505	GGACU	0.194	0.163	0.173	0.373	0.25	0.341	0.863041	0.0519097
IPO5	chr13	+	ENST00000261574	3'-UTR	0----0.0300----0.5879----{0.6192}----1	98022010	AGACC	0.08	0.1	0.057	0.148	0.114	0.169	0.862801	0.036181
LMBRD1	chr6	-	ENST00000649934	3'-UTR	0----0.0331----0.4492----{0.4574}----1	69676125	UGACU	0.145	0.023	0.068	0.105	0.088	0.236	0.862191	0.339231
XPNPEP1	chr10	-	ENST00000488118	16_exon_of_total_17_exon	NA	109868685	UGACC	0.089	0.166	0.063	0.2	0.143	0.235	0.862043	0.103013
THYN1	chr11	-	ENST00000392595	2_intron_of_total_7_intron	0----0.0627----{0.1109}----0.8219----1	134251308	AGACA	0.287	0.268	0.437	0.57	0.365	0.868	0.861987	0.197402
ARIH2	chr3	+	ENST00000498314	6_exon_of_total_6_exon	NA	48970629	AGACU	0.188	0.065	0.211	0.351	0.313	0.179	0.861408	0.142928
ICMT	chr1	-	ENST00000343813	5_exon_of_total_5_exon	0----0.0111----{0.1877}----0.1894----1	6225087	GGACC	0.165	0.109	0.048	0.299	0.116	0.17	0.861376	0.255066
FYTTD1	chr3	+	ENST00000415708	3'-UTR	0----0.1773----0.8323----{0.8450}----1	197781926	GAACU	0.815	0.559	0.733	1.53	1.542	0.755	0.861024	0.150206
CCNB1	chr5	+	ENST00000506572	2_exon_of_total_8_exon	0----0.0962----{0.1818}----1.0000----1	69168000	GGACU	0.058	0.057	0.081	0.069	0.095	0.192	0.861024	0.288454
ZBTB40	chr1	+	ENST00000375647	3'-UTR	0----0.0256----0.4532----{0.5535}----1	22527269	AGACU	0.156	0.253	0.315	0.451	0.315	0.549	0.861001	0.0830334
ENSG00000275740	chr5	+	ENST00000506502	10_exon_of_total_20_exon	0----0.0652----{0.5032}----0.9967----1	146258469	AGACU	0.099	0.063	0.104	0.164	0.135	0.184	0.860597	0.0200219
NLRX1	chr11	+	ENST00000409265	5_exon_of_total_10_exon	0----0.0442----{0.2085}----0.8431----1	119173851	GGACC	0.082	0.225	0.18	0.409	0.176	0.299	0.860125	0.184429
ENSG00000285982	chr8	-	ENST00000649416	9_exon_of_total_9_exon	0----0.1150----{0.3630}----0.3911----1	103400491	UGACU	0.075	0.105	0.057	0.086	0.108	0.236	0.85945	0.301074
ZDHHC5	chr11	+	ENST00000527985	10_exon_of_total_11_exon	0----0.1761----{0.6283}----0.8821----1	57698869	AGACA	1.084	1.039	0.577	2.231	1.415	1.249	0.858349	0.121767
DDX1	chr2	+	ENST00000381341	16_exon_of_total_27_exon	0----0.1386----{0.5116}----0.9305----1	15617273	AGACU	0.073	0.066	0.201	0.199	0.13	0.287	0.857396	0.219044
HSH2D	chr19	+	ENST00000616645	4_intron_of_total_7_intron	NA	16148966	GGACU	0.082	0.101	0.108	0.233	0.146	0.148	0.856784	0.102343
KDM7A	chr7	-	ENST00000397560	3'-UTR	0----0.0050----0.3115----{0.7508}----1	140087043	AGACA	0.46	0.194	0.762	0.659	1.457	0.448	0.856575	0.350912
NUMA1	chr11	-	ENST00000541584	5_exon_of_total_13_exon	0----0.0000----{0.4394}----0.8136----1	72008832	AGACC	0.097	0.112	0.139	0.237	0.134	0.259	0.856265	0.124282
KIAA1109	chr4	+	ENST00000679879	3'-UTR	0----0.0232----0.9688----{0.9936}----1	122362649	AGACU	0.094	0.046	0.055	0.115	0.067	0.171	0.856194	0.216437
NPIPB5	chr16	+	ENST00000415654	17_intron_of_total_22_intron	NA	22523598	AGACA	0.318	0.231	0.794	0.408	0.824	1.199	0.856091	0.280348
OSBPL8	chr12	-	ENST00000393249	3'-UTR	0----0.0583----0.4193----{0.4388}----1	76355751	UGACU	0.131	0.043	0.173	0.199	0.078	0.351	0.855829	0.36681
IFIT5	chr10	+	ENST00000371795	2_exon_of_total_2_exon	0----0.0573----{0.2380}----0.4170----1	89417927	GGACC	0.099	0.12	0.043	0.076	0.124	0.274	0.85532	0.361139
NIPBL	chr5	+	ENST00000282516	10_exon_of_total_47_exon	0----0.0469----{0.2085}----0.8541----1	36984865	AGACU	0.123	0.369	0.313	0.605	0.388	0.463	0.85495	0.0926704
TMEM50A	chr1	+	ENST00000374358	3'-UTR	0----0.0600----0.2692----{0.7652}----1	25361829	UGACU	0.152	0.071	0.033	0.134	0.083	0.246	0.854868	0.316756
GRB2	chr17	-	ENST00000392563	4_exon_of_total_4_exon	0----0.0098----{0.1407}----0.1961----1	75320525	UGACU	0.043	0.075	0.07	0.222	0.04	0.078	0.854802	0.45825
CBFB	chr16	+	ENST00000651988	6_exon_of_total_6_exon	NA	67098856	AGACC	0.072	0.065	0.051	0.132	0.1	0.108	0.854802	0.0162196
PAICS	chr4	+	ENST00000514888	3'-UTR	0----0.1542----0.4542----{0.9192}----1	56461091	AGACC	0.121	0.071	0.147	0.102	0.321	0.19	0.854602	0.285539
ATG13	chr11	+	ENST00000683050	3'-UTR	0----0.0959----0.4852----{0.8837}----1	46674024	UGACU	0.025	0.078	0.142	0.144	0.117	0.182	0.854525	0.18296
MAPK1	chr22	-	ENST00000215832	6_exon_of_total_9_exon	0----0.0349----{0.1789}----0.2190----1	21788265	UGACU	0.117	0.039	0.094	0.179	0.139	0.134	0.854395	0.0811428
HNRNPR	chr1	-	ENST00000302271	3'-UTR	0----0.0107----0.2561----{0.2976}----1	23310131	GGACA	0.19	0.118	0.218	0.271	0.512	0.168	0.854383	0.297213
CPSF7	chr11	-	ENST00000340437	3'-UTR	0----0.0219----0.4401----{0.6241}----1	61404029	GGACU	0.06	0.05	0.093	0.086	0.099	0.182	0.8543	0.202935
ZMYM4	chr1	+	ENST00000314607	3'-UTR	0----0.0459----0.6768----{0.7087}----1	35419912	UGACU	0.175	0.134	0.278	0.413	0.259	0.389	0.853992	0.0704099
ATRX	chrX	-	ENST00000373344	27_exon_of_total_35_exon	0----0.0193----{0.5730}----0.6891----1	77589867	AGACA	0.468	0.245	0.33	0.245	0.888	0.752	0.853825	0.285602
KAT6A	chr8	-	ENST00000265713	17_exon_of_total_17_exon	0----0.0450----{0.6825}----0.7022----1	41932384	AGACA	1.196	0.664	0.608	1.254	1.726	1.48	0.853701	0.0508363
C5orf15	chr5	-	ENST00000231512	2_exon_of_total_3_exon	0----0.0187----{0.2262}----0.3835----1	133959705	AGACU	0.199	0.092	0.242	0.252	0.49	0.221	0.8534	0.231422
NUDT18	chr8	-	ENST00000613958	3'-UTR	0----0.0678----0.2970----{0.7868}----1	22107247	GGACU	0.492	0.403	0.119	0.629	0.52	0.682	0.852574	0.122059
MED13	chr17	-	ENST00000397786	9_exon_of_total_30_exon	0----0.0070----{0.1510}----0.6307----1	62011009	AGACA	0.311	1.345	1.058	0.862	1.731	2.307	0.852361	0.240459
KDM2A	chr11	+	ENST00000529006	3'-UTR	0----0.1178----0.5902----{0.9708}----1	67257866	GGACU	0.124	0.209	0.222	0.192	0.438	0.372	0.852323	0.169192
MAP3K1	chr5	+	ENST00000399503	13_exon_of_total_20_exon	0----0.0036----{0.3289}----0.6487----1	56881192	AGACU	0.067	0.102	0.057	0.157	0.041	0.21	0.852246	0.348138
RNF125	chr18	+	ENST00000217740	3'-UTR	0----0.0070----0.1324----{0.6881}----1	32071481	UGACU	0.078	0.04	0.087	0.157	0.182	0.031	0.851901	0.361357
UBP1	chr3	-	ENST00000283629	10_exon_of_total_16_exon	0----0.1334----{0.3907}----0.5222----1	33400973	AGACC	0.115	0.049	0.087	0.183	0.104	0.166	0.851824	0.0966975
IL12RB2	chr1	+	ENST00000262345	16_exon_of_total_16_exon	0----0.1584----{0.6923}----0.7993----1	67395657	AGACA	0.292	0.679	0.794	1.252	0.543	1.39	0.851625	0.210609
TAF6	chr7	-	ENST00000687137	15_exon_of_total_15_exon	0----0.0322----{0.8281}----0.8510----1	100107302	GGACU	0.083	0.064	0.078	0.124	0.103	0.179	0.851555	0.109156
ZDHHC8	chr22	+	ENST00000334554	10_intron_of_total_10_intron	NA	20144254	GGACA	0.15	0.442	0.062	0.241	0.665	0.274	0.851424	0.38217
HDHD3	chr9	-	ENST00000238379	2_exon_of_total_2_exon	0----0.4896----{0.8451}----0.9019----1	113373702	GGACC	0.053	0.234	0.06	0.116	0.285	0.225	0.851227	0.296384
LRIG1	chr3	-	ENST00000383703	20_exon_of_total_20_exon	0----0.1143----{0.7127}----0.7225----1	66380314	GGACA	0.763	0.518	0.294	1.311	1.085	0.445	0.851047	0.244441
RMC1	chr18	+	ENST00000615148	3_exon_of_total_18_exon	0----0.0761----{0.2084}----0.9372----1	23507049	AGACU	0.212	0.094	0.091	0.173	0.228	0.315	0.850821	0.137753
ITPR3	chr6	+	ENST00000374316	44_exon_of_total_59_exon	0----0.1074----{0.7020}----0.9196----1	33686409	AGACU	0.139	0.058	0.082	0.115	0.27	0.118	0.850293	0.282893
TAOK2	chr16	+	ENST00000308893	16_exon_of_total_16_exon	0----0.1653----{0.5746}----0.9163----1	29986293	GGACU	0.058	0.064	0.116	0.124	0.202	0.103	0.850016	0.160345
USP47	chr11	+	ENST00000339865	19_exon_of_total_27_exon	0----0.0981----{0.4545}----0.5951----1	11942996	AGACU	0.08	0.193	0.076	0.141	0.186	0.302	0.849833	0.206531
SMC4	chr3	+	ENST00000469762	5_exon_of_total_24_exon	0----0.0263----{0.1608}----0.9747----1	160404430	AGACA	0.336	0.249	0.537	1.104	0.461	0.457	0.84971	0.297238
MIB1	chr18	+	ENST00000578646	9_exon_of_total_21_exon	NA	21799845	AGACU	0.102	0.126	0.176	0.248	0.33	0.15	0.849583	0.162293
PIP4K2B	chr17	-	ENST00000619039	3'-UTR	0----0.0245----0.2569----{0.2814}----1	38769558	AGACU	0.164	0.11	0.093	0.319	0.096	0.246	0.84887	0.270902
GPR107	chr9	+	ENST00000372406	3'-UTR	0----0.0690----0.3142----{0.3728}----1	130135552	GGACC	0.275	0.21	0.143	0.211	0.419	0.5	0.847486	0.181618
CMTM6	chr3	-	ENST00000205636	2_exon_of_total_4_exon	0----0.0324----{0.0928}----0.1993----1	32491824	GGACU	0.077	0.066	0.101	0.15	0.171	0.118	0.84734	0.0308646
ZDHHC3	chr3	-	ENST00000339420	6_intron_of_total_6_intron	NA	44926404	UGACU	0.231	0.027	0.155	0.16	0.264	0.319	0.84722	0.223318
NR3C1	chr5	-	ENST00000343796	2_exon_of_total_9_exon	0----0.1364----{0.1370}----0.4568----1	143400835	GGACU	0.111	0.091	0.201	0.244	0.208	0.273	0.847201	0.066181
DNMT1	chr19	-	ENST00000586667	10_intron_of_total_17_intron	NA	10139913	AGACU	0.115	0.146	0.205	0.232	0.237	0.369	0.84662	0.0910655
SLC66A2	chr18	-	ENST00000357575	3'-UTR	0----0.0634----0.3713----{0.6040}----1	79903399	UGACA	0.368	0.307	0.285	0.646	0.489	0.591	0.846326	0.0154907
UBE2Z	chr17	+	ENST00000360943	7_exon_of_total_7_exon	0----0.0315----{0.3687}----0.3768----1	48927109	AGACC	0.105	0.119	0.058	0.146	0.094	0.267	0.846291	0.278465
DDX50	chr10	+	ENST00000373585	7_exon_of_total_15_exon	0----0.0280----{0.4090}----0.9132----1	68914068	AGACA	0.501	0.236	0.547	0.495	1.019	0.794	0.845998	0.143431
ASAH1	chr8	-	ENST00000637790	3'-UTR	0----0.0176----0.4451----{0.8086}----1	18056523	AGACC	0.094	0.045	0.088	0.185	0.051	0.172	0.845877	0.291344
RHOF	chr12	-	ENST00000541657	5'-UTR	0----{0.0510}----0.9440----1.0000----1	121802751	AGACU	0.076	0.216	0.216	0.193	0.287	0.433	0.845786	0.193487
B3GAT3	chr11	-	ENST00000265471	1_intron_of_total_4_intron	NA	62621578	AGACU	0.148	0.108	0.098	0.18	0.193	0.263	0.845277	0.0464176
ZCCHC8	chr12	-	ENST00000672018	14_exon_of_total_14_exon	0----0.0548----{0.5210}----0.5539----1	122473636	UGACA	0.365	0.309	0.273	0.721	0.612	0.368	0.844947	0.130134
LRRC8D	chr1	+	ENST00000337338	3_exon_of_total_3_exon	0----0.1030----{0.1800}----0.7554----1	89933372	GGACA	0.342	0.586	0.303	0.404	1.171	0.635	0.844216	0.285975
GRAP2	chr22	+	ENST00000344138	5_exon_of_total_8_exon	0----0.0671----{0.1742}----0.3223----1	39966116	AGACA	0.716	0.354	0.576	0.732	1.281	0.942	0.844194	0.0953224
DNASE1	chr16	+	ENST00000575479	2_intron_of_total_2_intron	NA	3663592	AGACC	0.152	0.234	0.141	0.264	0.311	0.371	0.844037	0.0307973
TCP1	chr6	-	ENST00000321394	3_exon_of_total_12_exon	0----0.0570----{0.1620}----0.7674----1	159787774	AGACA	0.297	0.35	0.27	0.255	1.053	0.338	0.843971	0.438808
CMTM6	chr3	-	ENST00000205636	3'-UTR	0----0.0324----0.1993----{0.4418}----1	32483157	AGACA	0.239	0.307	0.468	0.472	0.853	0.495	0.843881	0.149137
SEL1L	chr14	-	ENST00000336735	3'-UTR	0----0.0138----0.3149----{0.6383}----1	81474410	AGACC	0.078	0.116	0.092	0.132	0.086	0.295	0.842944	0.354799
ZNF292	chr6	+	ENST00000369577	8_exon_of_total_8_exon	0----0.0022----{0.6431}----0.6644----1	87261538	UGACU	0.221	0.303	0.069	0.365	0.379	0.319	0.842038	0.142061
CREBZF	chr11	-	ENST00000682836	3_intron_of_total_4_intron	NA	85662870	GGACC	0.136	0.107	0.075	0.289	0.173	0.108	0.841935	0.249111
XAF1	chr17	+	ENST00000361842	3'-UTR	0----0.0097----0.2748----{0.5818}----1	6774218	AGACA	0.403	0.28	0.183	0.561	0.351	0.64	0.84169	0.105798
LIMD1	chr3	+	ENST00000273317	3'-UTR	0----0.0113----0.1888----{0.4031}----1	45679511	GGACU	0.084	0.095	0.095	0.149	0.163	0.179	0.841547	0.00661328
ENSG00000285589	chr19	-	ENST00000648033	3_exon_of_total_14_exon	0----0.0135----{0.0874}----0.0959----1	12679882	AGACC	0.097	0.031	0.059	0.1	0.16	0.075	0.841123	0.199192
MAD1L1	chr7	-	ENST00000402746	16_exon_of_total_17_exon	0----0.0841----{0.7605}----0.8828----1	1898328	AGACC	0.096	0.031	0.079	0.183	0.054	0.132	0.840976	0.288681
TP53BP1	chr15	-	ENST00000382044	16_exon_of_total_28_exon	0----0.0109----{0.3106}----0.5832----1	43438406	AGACC	0.094	0.044	0.125	0.117	0.16	0.194	0.840664	0.0997038
ZNF292	chr6	+	ENST00000699914	11_exon_of_total_11_exon	0----0.0470----{0.5262}----1.0000----1	87257143	AGACC	0.062	0.164	0.032	0.155	0.23	0.077	0.840522	0.317849
EID2	chr19	-	ENST00000390658	1_exon_of_total_1_exon	0----0.0564----{0.3196}----0.5450----1	39539696	AGACA	0.587	0.177	0.296	0.302	0.547	1.049	0.840416	0.344582
CD96	chr3	+	ENST00000494798	10_intron_of_total_14_intron	NA	111627397	AGACU	0.063	0.067	0.185	0.157	0.218	0.189	0.840343	0.162292
ITPKB	chr1	-	ENST00000272117	3'-UTR	0----0.0397----0.5083----{0.5280}----1	226634551	AGACA	0.418	0.214	0.596	0.289	0.929	0.98	0.839881	0.285636
MFSD12	chr19	-	ENST00000588918	5_exon_of_total_11_exon	0----0.0784----{0.4990}----0.7725----1	3547499	AGACC	0.086	0.155	0.035	0.206	0.124	0.164	0.839843	0.168691
SENP1	chr12	-	ENST00000549518	3'-UTR	0----0.0215----0.4558----{0.4704}----1	48045256	AGACC	0.134	0.12	0.331	0.3	0.194	0.553	0.839753	0.300829
DNAJC9	chr10	-	ENST00000469143	2_intron_of_total_2_intron	NA	73243488	GGACA	0.238	0.149	0.245	0.246	0.367	0.518	0.839602	0.157617
ZNF580	chr19	+	ENST00000592881	1_intron_of_total_1_intron	NA	55640320	GGACC	0.08	0.055	0.045	0.061	0.105	0.156	0.839064	0.220381
CCNT1	chr12	-	ENST00000261900	4_exon_of_total_9_exon	0----0.0047----{0.0675}----0.3260----1	48701019	AGACU	0.138	0.102	0.063	0.223	0.183	0.136	0.838975	0.0756986
MPDU1	chr17	+	ENST00000571822	3'-UTR	0----0.0412----0.2235----{0.9804}----1	7587770	UGACA	0.18	0.07	0.171	0.342	0.087	0.324	0.83883	0.312161
SAMD4B	chr19	+	ENST00000610417	3'-UTR	0----0.0902----0.5357----{0.7714}----1	39384630	AGACU	0.127	0.239	0.055	0.118	0.266	0.369	0.83883	0.293561
EDEM1	chr3	+	ENST00000256497	10_exon_of_total_12_exon	0----0.0162----{0.2877}----0.3391----1	5211196	AGACC	0.039	0.052	0.084	0.107	0.131	0.075	0.838808	0.0963501
NUDCD3	chr7	-	ENST00000355451	3'-UTR	0----0.0072----0.1424----{0.3832}----1	44384075	UGACU	0.121	0.038	0.186	0.203	0.188	0.226	0.838674	0.161764
IL6ST	chr5	-	ENST00000381298	8_exon_of_total_17_exon	0----0.0314----{0.1268}----0.3368----1	55960512	AGACC	0.095	0.174	0.099	0.146	0.371	0.141	0.838382	0.330833
CD2	chr1	+	ENST00000369478	4_intron_of_total_4_intron	NA	116766432	UGACA	0.14	0.241	0.152	0.197	0.337	0.419	0.838341	0.150648
ASXL1	chr20	+	ENST00000651418	3'-UTR	0----0.1418----0.7387----{0.9647}----1	32439149	AGACC	0.088	0.119	0.156	0.192	0.105	0.352	0.838249	0.317106
EIF5B	chr2	+	ENST00000617677	25_exon_of_total_25_exon	0----0.0392----{0.8027}----0.8189----1	99399338	AGACU	0.225	0.18	0.197	0.451	0.315	0.31	0.837843	0.0663237
CGAS	chr6	-	ENST00000370318	1_exon_of_total_6_exon	0----0.0407----{0.3469}----0.7418----1	73451594	AGACU	0.1	0.082	0.053	0.208	0.123	0.089	0.837729	0.216858
RANBP2	chr2	+	ENST00000283195	20_exon_of_total_29_exon	0----0.0107----{0.2849}----0.8370----1	108763750	UGACU	0.116	0.057	0.137	0.297	0.126	0.131	0.837618	0.284107
ASAH1	chr8	-	ENST00000637790	3'-UTR	0----0.0176----0.4451----{0.5398}----1	18057270	UGACA	0.249	0.078	0.187	0.532	0.15	0.236	0.836726	0.370784
FUBP3	chr9	+	ENST00000319725	3'-UTR	0----0.0330----0.5782----{0.8069}----1	130637743	AGACC	0.054	0.1	0.056	0.146	0.059	0.17	0.836501	0.240444
C2orf49	chr2	+	ENST00000410049	2_exon_of_total_5_exon	0----0.0656----{0.2295}----0.7365----1	105339623	AGACA	0.573	0.794	0.323	1.361	0.714	0.942	0.836091	0.138038
DOCK2	chr5	+	ENST00000520908	11_exon_of_total_52_exon	0----0.0086----{0.1725}----0.9137----1	169698389	AGACA	0.258	0.239	0.21	0.482	0.454	0.326	0.83593	0.0517481
H6PD	chr1	+	ENST00000377403	3'-UTR	0----0.0331----0.2929----{0.3414}----1	9265313	AGACA	0.276	0.194	0.98	1.139	1.001	0.448	0.835785	0.311939
HMGB1	chr13	-	ENST00000405805	3'-UTR	0----0.2241----0.3784----{0.5911}----1	30460463	AGACC	0.118	0.067	0.131	0.21	0.191	0.163	0.835771	0.0305996
ATE1	chr10	-	ENST00000224652	1_exon_of_total_12_exon	0----0.0168----{0.0280}----0.3348----1	121927894	GGACU	0.112	0.182	0.087	0.317	0.129	0.234	0.835744	0.202364
SPRING1	chr12	-	ENST00000261318	3'-UTR	0----0.0201----0.0934----{0.5832}----1	116713682	GGACA	0.172	0.389	0.953	0.711	1.335	0.656	0.835662	0.282217
ALKBH5	chr17	+	ENST00000541285	1_intron_of_total_3_intron	NA	18183650	AGACA	0.212	0.511	0.269	0.395	0.98	0.395	0.835337	0.319337
ZZEF1	chr17	-	ENST00000381638	3'-UTR	0----0.0118----0.7868----{0.9339}----1	4005202	AGACC	0.067	0.074	0.049	0.12	0.161	0.058	0.835286	0.235063
AFF1	chr4	+	ENST00000395146	3'-UTR	0----0.0287----0.4236----{0.7615}----1	87138830	AGACC	0.095	0.143	0.072	0.201	0.226	0.126	0.835011	0.0995128
RANBP6	chr9	-	ENST00000259569	1_exon_of_total_1_exon	0----0.0037----{0.2504}----0.7250----1	6014472	UGACU	0.109	0.035	0.041	0.097	0.182	0.051	0.834941	0.355366
SRSF10	chr1	-	ENST00000492112	5_exon_of_total_6_exon	0----0.0094----{0.0688}----0.1125----1	23971608	AGACC	0.051	0.102	0.078	0.157	0.116	0.139	0.834751	0.0353702
CEP350	chr1	+	ENST00000367607	34_exon_of_total_38_exon	0----0.0258----{0.6601}----0.7231----1	180094613	AGACC	0.078	0.113	0.183	0.212	0.203	0.252	0.834648	0.0680746
VCPIP1	chr8	-	ENST00000310421	1_exon_of_total_3_exon	0----0.0274----{0.1547}----0.3959----1	66665691	GGACA	0.47	0.784	0.909	0.812	1.845	1.2	0.834445	0.193083
PRDM4	chr12	-	ENST00000228437	3'-UTR	0----0.1045----0.6798----{0.7841}----1	107733773	AGACU	0.276	0.263	0.328	0.574	0.603	0.369	0.834436	0.0826821
FAM120AOS	chr9	-	ENST00000649557	3_intron_of_total_7_intron	NA	93446635	GGACU	0.105	0.045	0.163	0.185	0.229	0.144	0.834102	0.130736
BTLA	chr3	-	ENST00000334529	2_exon_of_total_5_exon	0----0.0365----{0.1027}----0.3148----1	112479650	UGACU	0.13	0.117	0.046	0.175	0.093	0.254	0.833149	0.24351
RBM12B	chr8	-	ENST00000519109	3_exon_of_total_3_exon	0----0.0198----{0.2539}----0.3767----1	93734438	GGACU	0.317	0.396	0.459	0.691	0.477	0.92	0.833149	0.129187
AAR2	chr20	+	ENST00000680639	3_exon_of_total_5_exon	0----0.2686----{0.3285}----0.6310----1	36240059	GGACA	0.509	0.223	0.296	0.241	0.362	1.228	0.832792	0.483644
PCF11	chr11	+	ENST00000298281	5_exon_of_total_16_exon	0----0.0589----{0.1691}----0.6669----1	83165743	GGACC	0.076	0.095	0.08	0.074	0.137	0.236	0.832587	0.299463
ME2	chr18	+	ENST00000640530	3'-UTR	0----0.0993----0.2650----{0.6785}----1	50947072	AGACA	0.577	0.177	0.466	1.066	0.296	0.81	0.832143	0.302275
TRRAP	chr7	+	ENST00000355540	19_exon_of_total_71_exon	0----0.0166----{0.1949}----0.9295----1	98915768	AGACU	0.087	0.188	0.162	0.275	0.275	0.228	0.832137	0.0445962
BRD2	chr6_GL000253v2_alt	+	ENST00000414731	7_exon_of_total_13_exon	0----0.3476----{0.5895}----0.8392----1	4396300	GGACC	0.285	0.331	0.048	0.348	0.363	0.471	0.831975	0.177667
KIAA1109	chr4	+	ENST00000679879	29_exon_of_total_88_exon	0----0.0232----{0.2745}----0.9688----1	122239743	AGACU	0.232	0.137	0.254	0.48	0.211	0.418	0.831955	0.174204
PDPR	chr16	+	ENST00000288050	3'-UTR	0----0.0294----0.3382----{0.8197}----1	70160996	AGACU	0.118	0.074	0.108	0.161	0.137	0.236	0.831877	0.10412
ZNF106	chr15	-	ENST00000564754	6_exon_of_total_22_exon	0----0.0187----{0.2852}----0.5690----1	42448435	GGACA	0.212	0.257	0.14	0.493	0.219	0.372	0.831851	0.173456
TAF1	chrX	+	ENST00000373790	3'-UTR	0----0.0145----0.7432----{0.8717}----1	71465026	AGACU	0.116	0.137	0.092	0.239	0.166	0.209	0.831642	0.0309476
STIP1	chr11	+	ENST00000358794	6_exon_of_total_14_exon	0----0.2016----{0.5366}----0.8480----1	64197376	UGACU	0.075	0.025	0.086	0.129	0.037	0.165	0.831529	0.340007
CORO7-PAM16	chr16	-	ENST00000572467	3_intron_of_total_30_intron	0----0.0210----{0.0917}----0.9793----1	4408251	AGACC	0.067	0.053	0.052	0.147	0.119	0.04	0.831123	0.296956
PDPR	chr16	+	ENST00000288050	3_exon_of_total_19_exon	0----0.0294----{0.0336}----0.3382----1	70120528	AGACA	0.332	0.212	0.183	0.284	0.268	0.741	0.830695	0.348107
MTMR3	chr22	+	ENST00000333027	17_exon_of_total_20_exon	0----0.0368----{0.2424}----0.4313----1	30019490	AGACU	0.222	0.068	0.175	0.248	0.337	0.242	0.830657	0.10263
GTF2H2C	chr5	+	ENST00000380729	9_exon_of_total_17_exon	0----0.0755----{0.1772}----0.3363----1	69572543	AGACU	0.102	0.076	0.138	0.164	0.28	0.118	0.830646	0.224948
TGOLN2	chr2	-	ENST00000377386	3'-UTR	0----0.0045----0.2217----{0.5165}----1	85320951	UGACU	0.085	0.059	0.036	0.083	0.088	0.149	0.830075	0.15174
COG8	chr16	-	ENST00000562595	3_intron_of_total_3_intron	NA	69334906	GGACU	0.241	0.483	0.192	0.483	0.523	0.622	0.829681	0.101979
MLEC	chr12	+	ENST00000228506	5_exon_of_total_5_exon	0----0.0233----{0.1495}----0.1620----1	120696466	GGACA	0.173	0.133	0.21	0.31	0.377	0.23	0.829551	0.0680868
KLHL2	chr4	+	ENST00000226725	3'-UTR	0----0.0992----0.6587----{0.7325}----1	165322295	GGACU	0.415	0.218	0.353	0.449	0.718	0.585	0.829343	0.0627926
ABHD3	chr18	-	ENST00000289119	5_exon_of_total_9_exon	0----0.0537----{0.3440}----0.6599----1	21664196	AGACU	0.111	0.063	0.059	0.104	0.169	0.141	0.829301	0.0754894
PDIA6	chr2	-	ENST00000272227	3'-UTR	0----0.0391----0.6196----{0.9776}----1	10783441	GGACU	0.158	0.105	0.064	0.193	0.117	0.271	0.829248	0.19412
H2AJ	chr12	+	ENST00000544848	1_exon_of_total_1_exon	0----0.1065----{0.5968}----0.7355----1	14774774	UGACC	0.076	0.043	0.087	0.188	0.102	0.076	0.829199	0.251779
RIPK3	chr14	-	ENST00000216274	8_exon_of_total_10_exon	0----0.0881----{0.7244}----0.9199----1	24337169	AGACU	0.042	0.07	0.085	0.164	0.11	0.076	0.829159	0.174745
DPM2	chr9	-	ENST00000495270	3_exon_of_total_3_exon	NA	127935444	AGACU	0.201	0.158	0.209	0.378	0.253	0.378	0.828963	0.0573318
HMG20B	chr19	+	ENST00000333651	3'-UTR	0----0.0435----0.6454----{0.8347}----1	3578821	GGACA	0.26	0.368	0.131	0.47	0.458	0.42	0.828649	0.0969685
KPNA3	chr13	-	ENST00000261667	3'-UTR	0----0.0417----0.4126----{0.9057}----1	49699717	UGACA	0.12	0.175	0.276	0.417	0.26	0.337	0.828495	0.0834292
ITGA4	chr2	+	ENST00000397033	14_intron_of_total_27_intron	NA	181497767	AGACU	0.044	0.023	0.209	0.088	0.243	0.159	0.828113	0.392823
DDX58	chr9	-	ENST00000379868	17_exon_of_total_17_exon	0----0.0067----{0.5584}----0.5949----1	32457285	UGACU	0.183	0.192	0.025	0.399	0.243	0.068	0.827819	0.413183
GIGYF1	chr7	-	ENST00000275732	3'-UTR	0----0.1853----0.6613----{0.7026}----1	100681448	AGACU	0.071	0.165	0.15	0.197	0.242	0.246	0.827503	0.0555594
QSOX2	chr9	-	ENST00000358701	12_exon_of_total_12_exon	0----0.0020----{0.3575}----0.4679----1	136209224	GGACC	0.238	0.2	0.111	0.409	0.227	0.338	0.827116	0.102058
ABCC10	chr6	+	ENST00000372515	1_intron_of_total_7_intron	NA	43432739	AGACU	0.193	0.341	0.378	0.563	0.463	0.592	0.827106	0.0320532
KMT2C	chr7	-	ENST00000360104	10_exon_of_total_31_exon	0----0.0000----{0.2941}----0.7298----1	152176871	AGACC	0.123	0.049	0.204	0.21	0.263	0.194	0.826954	0.149751
CEP85L	chr6	-	ENST00000368491	13_exon_of_total_13_exon	0----0.0437----{0.3616}----0.3716----1	118465478	AGACA	0.194	1.574	0.654	1.652	0.992	1.652	0.826795	0.26657
EXOC5	chr14	-	ENST00000621441	18_exon_of_total_18_exon	0----0.0245----{0.2200}----0.2274----1	57208685	GGACA	1.112	1.047	0.656	1.709	1.541	1.743	0.826772	0.0225908
ACSF3	chr16	+	ENST00000317447	3_exon_of_total_11_exon	0----0.0816----{0.1115}----0.5048----1	89100803	GGACA	0.403	0.159	0.42	0.614	0.658	0.469	0.826121	0.0765191
C15orf39	chr15	+	ENST00000360639	2_exon_of_total_3_exon	0----0.0708----{0.1842}----0.7669----1	75206560	UGACC	0.108	0.261	0.08	0.194	0.291	0.311	0.826053	0.170916
NSUN6	chr10	-	ENST00000377304	3'-UTR	0----0.1773----0.8283----{0.8984}----1	18545780	AGACA	0.699	0.896	0.587	1.464	0.838	1.566	0.825937	0.118359
WWP2	chr16	+	ENST00000359154	3'-UTR	0----0.0167----0.5991----{0.6811}----1	69940308	GGACU	0.292	0.151	0.241	0.361	0.519	0.332	0.825321	0.0757934
ERO1A	chr14	-	ENST00000395686	8_exon_of_total_16_exon	0----0.0150----{0.1387}----0.2888----1	52663840	AGACA	0.219	0.459	0.382	0.931	0.4	0.547	0.825133	0.221291
NCLN	chr19	+	ENST00000246117	3'-UTR	0----0.0274----0.4872----{0.7864}----1	3208789	GGACU	0.126	0.091	0.072	0.19	0.183	0.139	0.825074	0.0297095
ABCC1	chr16	+	ENST00000399408	3'-UTR	0----0.0265----0.7281----{0.9892}----1	16143003	UGACU	0.134	0.087	0.045	0.065	0.185	0.221	0.824301	0.290529
GATAD2B	chr1	-	ENST00000368655	3'-UTR	0----0.0322----0.2706----{0.7023}----1	153806949	AGACA	0.693	0.219	0.827	0.942	1.534	0.603	0.824204	0.254727
ENSG00000264187	chr17	-	ENST00000427497	9_intron_of_total_11_intron	NA	17213630	AGACA	0.542	0.69	0.511	1.492	0.973	0.621	0.824165	0.21498
CANT1	chr17	-	ENST00000392446	3'-UTR	0----0.0751----0.4420----{0.9328}----1	78991936	GGACU	0.101	0.079	0.055	0.131	0.112	0.173	0.823923	0.0594849
PRKX	chrX	-	ENST00000262848	8_intron_of_total_8_intron	NA	3610824	AGACU	0.098	0.066	0.158	0.141	0.227	0.202	0.823901	0.0902321
ENSG00000258466	chr14	-	ENST00000553306	2_intron_of_total_4_intron	NA	67677306	GGACU	0.044	0.112	0.105	0.129	0.204	0.129	0.823843	0.113935
MYBL2	chr20	+	ENST00000396863	7_exon_of_total_13_exon	0----0.0980----{0.4460}----0.8491----1	43702551	GGACA	0.314	0.384	0.223	0.362	0.557	0.711	0.823599	0.129514
LEF1	chr4	-	ENST00000379951	1_exon_of_total_10_exon	0----0.3420----{0.3863}----0.6759----1	108167613	UGACA	0.121	0.143	0.179	0.232	0.273	0.279	0.823547	0.00750921
NCBP1	chr9	+	ENST00000478100	3'-UTR	0----0.2399----0.5191----{0.7713}----1	97648079	AGACC	0.11	0.114	0.132	0.19	0.204	0.236	0.823475	0.009868
PRKDC	chr8	-	ENST00000314191	21_exon_of_total_86_exon	0----0.0007----{0.1793}----0.9211----1	47927209	AGACU	0.123	0.113	0.133	0.164	0.29	0.199	0.823462	0.124705
PRR14L	chr22	-	ENST00000327423	4_exon_of_total_9_exon	0----0.0176----{0.5168}----0.6139----1	31712434	AGACU	0.096	0.152	0.211	0.24	0.347	0.225	0.822986	0.0827329
USP47	chr11	+	ENST00000339865	10_exon_of_total_27_exon	0----0.0981----{0.2302}----0.5951----1	11922736	AGACU	0.123	0.055	0.073	0.138	0.138	0.168	0.822872	0.0680365
GMFG	chr19	-	ENST00000601387	2_intron_of_total_5_intron	NA	39334325	AGACC	0.061	0.06	0.104	0.157	0.14	0.101	0.822843	0.0599625
KLHL21	chr1	-	ENST00000377658	1_exon_of_total_4_exon	0----0.0116----{0.1068}----0.4114----1	6602390	GGACU	0.133	0.127	0.15	0.386	0.126	0.213	0.822357	0.302761
ACSF3	chr16	+	ENST00000317447	3'-UTR	0----0.0816----0.5048----{0.5084}----1	89154222	GGACU	0.196	0.163	0.12	0.267	0.281	0.299	0.822336	0.0186101
INCENP	chr11	+	ENST00000278849	3'-UTR	0----0.0479----0.7902----{0.9867}----1	62152703	GGACU	0.108	0.386	0.225	0.557	0.357	0.357	0.8219	0.155855
TSPYL4	chr6	-	ENST00000420283	1_exon_of_total_1_exon	0----0.0163----{0.2157}----0.3191----1	116253188	AGACA	0.65	0.468	0.871	0.64	1.737	1.139	0.821892	0.245056
HELZ	chr17	-	ENST00000358691	3'-UTR	0----0.0130----0.4349----{0.4452}----1	67078109	AGACU	0.115	0.155	0.22	0.385	0.281	0.2	0.821585	0.129838
HCFC1	chrX	-	ENST00000444191	9_exon_of_total_10_exon	0----0.0000----{0.4807}----0.5061----1	153949604	AGACA	0.539	0.679	0.194	0.468	1.032	0.995	0.8213	0.198794
MAP4	chr3	-	ENST00000683076	7_exon_of_total_21_exon	0----0.0110----{0.1054}----0.7575----1	47916955	GGACA	0.162	0.298	0.29	0.362	0.601	0.362	0.82103	0.122467
METTL25B	chr1	+	ENST00000368218	5'-UTR	0----{0.2991}----0.3679----0.8307----1	156728980	GGACC	0.085	0.237	0.119	0.222	0.341	0.216	0.820845	0.141821
INTS15	chr7	+	ENST00000344417	3'-UTR	0----0.1208----0.7406----{0.9389}----1	6608593	UGACC	0.05	0.156	0.14	0.221	0.201	0.189	0.8204	0.106437
SYNE1	chr6	-	ENST00000367257	17_exon_of_total_25_exon	0----0.0000----{0.5522}----0.8100----1	152148185	GGACU	0.129	0.199	0.12	0.17	0.351	0.27	0.820179	0.147549
TARBP1	chr1	-	ENST00000040877	23_intron_of_total_29_intron	NA	234409028	AGACU	0.152	0.082	0.111	0.253	0.208	0.148	0.819846	0.0832933
APOLD1	chr12	+	ENST00000540583	3'-UTR	0----0.1463----0.3606----{0.8728}----1	12813450	AGACC	0.053	0.14	0.088	0.116	0.167	0.213	0.81977	0.13107
TAF8	chr6	+	ENST00000686935	8_intron_of_total_8_intron	NA	42077704	UGACC	0.138	0.134	0.033	0.075	0.2	0.263	0.818797	0.310267
ZBTB11	chr3	-	ENST00000312938	1_exon_of_total_11_exon	0----0.0385----{0.0624}----0.5975----1	101676779	GGACU	0.059	0.099	0.185	0.188	0.309	0.108	0.818727	0.287024
ENSG00000285920	chr15	+	ENST00000668616	3_intron_of_total_14_intron	NA	41299992	AGACA	0.271	0.395	0.782	0.611	0.942	1.001	0.818697	0.136986
AAGAB	chr15	-	ENST00000261880	2_exon_of_total_10_exon	0----0.0096----{0.0635}----0.3123----1	67236724	AGACA	0.311	0.573	0.255	0.679	0.714	0.615	0.817992	0.0877007
SDAD1	chr4	-	ENST00000395710	3'-UTR	0----0.0315----0.1026----{0.5958}----1	75957623	AGACU	0.177	0.067	0.068	0.092	0.232	0.226	0.817886	0.249704
ZNF101	chr19	+	ENST00000592502	3'-UTR	0----0.0269----0.3093----{0.5060}----1	19681213	AGACU	0.223	0.196	0.323	0.637	0.377	0.294	0.817871	0.201638
SRRM2	chr16	+	ENST00000301740	12_intron_of_total_14_intron	NA	2770131	GGACU	0.09	0.074	0.059	0.115	0.143	0.135	0.817486	0.0098892
ANKRD11	chr16	-	ENST00000378330	5_intron_of_total_13_intron	NA	89299242	GGACC	0.04	0.159	0.061	0.109	0.147	0.202	0.816836	0.226829
SMIM19	chr8	+	ENST00000438528	1_intron_of_total_3_intron	NA	42542141	AGACU	0.266	0.111	0.281	0.355	0.542	0.262	0.816721	0.176675
NIBAN1	chr1	-	ENST00000367511	3'-UTR	0----0.0221----0.4269----{0.5792}----1	184793928	AGACA	0.395	0.395	0.2	0.621	0.714	0.408	0.816072	0.0943618
BCL9L	chr11	-	ENST00000334801	6_exon_of_total_8_exon	0----0.0965----{0.2881}----0.5462----1	118901825	GGACC	0.216	0.035	0.079	0.303	0.092	0.186	0.816072	0.365021
TRANK1	chr3	-	ENST00000645898	22_exon_of_total_24_exon	0----0.0231----{0.5586}----0.8628----1	36833900	AGACU	0.062	0.07	0.068	0.126	0.153	0.073	0.815575	0.162498
MFHAS1	chr8	-	ENST00000276282	3'-UTR	0----0.0894----0.5831----{0.6946}----1	8785307	AGACA	0.5	0.179	0.624	0.853	0.853	0.587	0.815399	0.117499
ENSG00000258466	chr14	-	ENST00000553306	2_intron_of_total_4_intron	NA	67678281	AGACU	0.121	0.081	0.093	0.206	0.087	0.226	0.81502	0.222479
HIVEP2	chr6	-	ENST00000012134	4_exon_of_total_9_exon	0----0.0795----{0.5483}----0.8321----1	142770165	AGACU	0.136	0.14	0.052	0.12	0.28	0.177	0.814876	0.219325
CIAO1	chr2	+	ENST00000488633	5_exon_of_total_7_exon	0----0.0318----{0.1615}----0.2888----1	96268482	UGACA	0.081	0.085	0.12	0.108	0.146	0.249	0.814543	0.222743
ATP6V0A2	chr12	+	ENST00000330342	3'-UTR	0----0.0327----0.4278----{0.5889}----1	123759080	GGACA	0.566	0.129	0.212	0.42	0.173	1.002	0.814382	0.470972
MFSD12	chr19	-	ENST00000615073	4_intron_of_total_4_intron	NA	3542797	AGACU	0.065	0.138	0.136	0.28	0.228	0.088	0.814027	0.271897
NPRL3	chr16	-	ENST00000622194	3'-UTR	0----0.0275----0.1060----{0.6702}----1	86368	AGACC	0.092	0.089	0.058	0.142	0.116	0.162	0.813379	0.0263069
SS18	chr18	-	ENST00000415083	3'-UTR	0----0.0129----0.3824----{0.4012}----1	26018289	GGACA	0.248	0.142	0.198	0.387	0.129	0.517	0.812952	0.322029
WWP2	chr16	+	ENST00000359154	5_exon_of_total_24_exon	0----0.0167----{0.1085}----0.5991----1	69840197	UGACA	0.152	0.13	0.137	0.231	0.355	0.15	0.812756	0.21718
PIP4K2B	chr17	-	ENST00000619039	3'-UTR	0----0.0245----0.2569----{0.3171}----1	38769366	UGACU	0.093	0.266	0.142	0.209	0.306	0.365	0.812693	0.140824
UGGT1	chr2	+	ENST00000259253	5_exon_of_total_41_exon	0----0.0147----{0.0585}----0.4485----1	128109697	AGACU	0.1	0.145	0.104	0.242	0.16	0.211	0.81266	0.0452095
SETX	chr9	-	ENST00000224140	10_exon_of_total_26_exon	0----0.0166----{0.2184}----0.7403----1	132329356	UGACU	0.289	0.157	0.136	0.368	0.265	0.389	0.812304	0.0781437
LAS1L	chrX	-	ENST00000677056	8_intron_of_total_8_intron	NA	65514827	AGACU	0.074	0.108	0.068	0.135	0.099	0.205	0.812293	0.169784
LSM14B	chr20	+	ENST00000279068	2_exon_of_total_9_exon	0----0.0745----{0.1324}----0.5241----1	62124638	AGACC	0.118	0.04	0.066	0.192	0.132	0.069	0.811031	0.264456
RNF213	chr17	+	ENST00000582970	3'-UTR	0----0.0075----0.7488----{0.8728}----1	80396113	UGACU	0.15	0.467	0.209	0.572	0.416	0.461	0.810844	0.154106
SYNE2	chr14	+	ENST00000358025	70_exon_of_total_116_exon	0----0.0097----{0.6194}----0.9585----1	64122321	AGACU	0.078	0.101	0.073	0.11	0.135	0.197	0.810623	0.122787
PURB	chr7	-	ENST00000395699	3'-UTR	0----0.0197----0.1214----{0.8285}----1	44877881	AGACA	0.289	0.212	0.194	0.587	0.292	0.34	0.810613	0.188571
NBEAL2	chr3	+	ENST00000450053	45_intron_of_total_53_intron	NA	47006721	AGACA	0.183	0.33	0.186	0.276	0.601	0.349	0.810595	0.210329
SLC39A10	chr2	+	ENST00000409086	1_intron_of_total_9_intron	NA	195659728	GGACU	0.202	0.154	0.107	0.349	0.187	0.276	0.810468	0.115118
STAMBP	chr2	+	ENST00000339566	10_exon_of_total_10_exon	0----0.0148----{0.2163}----0.2179----1	73862249	AGACC	0.132	0.056	0.063	0.088	0.214	0.138	0.809816	0.235136
ZNF121	chr19	-	ENST00000320451	3'-UTR	0----0.0291----0.1969----{0.8786}----1	9561176	AGACA	0.336	0.752	0.489	1.066	0.679	1.019	0.809575	0.0830424
TRIP12	chr2	-	ENST00000675453	4_exon_of_total_42_exon	0----0.0177----{0.0545}----0.6321----1	229859426	GGACC	0.111	0.259	0.095	0.302	0.282	0.231	0.809569	0.142425
TM2D1	chr1	-	ENST00000606498	6_exon_of_total_7_exon	0----0.0217----{0.6151}----0.6656----1	61683484	AGACU	0.161	0.117	0.227	0.205	0.266	0.414	0.809394	0.16746
ZNF318	chr6	-	ENST00000605935	6_exon_of_total_10_exon	0----0.0295----{0.7758}----0.9038----1	43348532	GGACA	0.79	0.349	0.404	1.148	0.845	0.711	0.809357	0.111184
NOL8	chr9	-	ENST00000442668	3'-UTR	0----0.0228----0.8827----{0.9541}----1	92297544	GGACA	0.971	0.493	0.536	1.047	1.372	1.085	0.809003	0.0609456
PCM1	chr8	+	ENST00000325083	19_exon_of_total_39_exon	0----0.0336----{0.3882}----0.7358----1	17966211	AGACC	0.128	0.068	0.094	0.256	0.131	0.121	0.808776	0.230716
ABT1	chr6	+	ENST00000274849	3'-UTR	0----0.0102----0.2885----{0.3174}----1	26598730	AGACA	0.613	0.603	0.298	1.06	1.415	0.177	0.808716	0.413262
TNFAIP8L2	chr1	+	ENST00000368910	3'-UTR	0----0.0915----0.5708----{0.8187}----1	151159539	GGACU	0.138	0.116	0.329	0.47	0.29	0.261	0.808415	0.195653
ALG2	chr9	-	ENST00000476832	2_exon_of_total_2_exon	0----0.0171----{0.2735}----0.4626----1	99218464	UGACU	0.274	0.287	0.178	0.43	0.357	0.507	0.808191	0.0309462
TADA2B	chr4	+	ENST00000310074	2_exon_of_total_2_exon	0----0.0476----{0.2348}----0.3367----1	7054609	UGACC	0.098	0.167	0.048	0.141	0.203	0.204	0.808013	0.139097
MFSD1	chr3	+	ENST00000392813	3'-UTR	0----0.0357----0.6720----{0.7959}----1	158829260	AGACA	0.535	0.668	0.43	0.752	0.942	1.165	0.807986	0.0546917
SLC8B1	chr12	-	ENST00000552014	3'-UTR	0----0.1569----0.6905----{0.7121}----1	113299705	GGACC	0.253	0.126	0.17	0.356	0.262	0.343	0.80773	0.0472444
SIN3A	chr15	-	ENST00000394947	16_exon_of_total_21_exon	0----0.0448----{0.4795}----0.6133----1	75389749	AGACU	0.096	0.067	0.053	0.203	0.133	0.042	0.807355	0.366887
ZNF664	chr12	+	ENST00000539644	3'-UTR	0----0.3583----0.5121----{0.5468}----1	124013107	UGACU	0.224	0.223	0.097	0.343	0.293	0.316	0.807355	0.0714128
RNF144A	chr2	+	ENST00000320892	3'-UTR	0----0.0738----0.2274----{0.4017}----1	7040757	GGACU	0.089	0.064	0.114	0.137	0.173	0.157	0.806583	0.0237151
GTPBP1	chr22	+	ENST00000216044	10_exon_of_total_12_exon	0----0.0024----{0.3207}----0.4122----1	38728006	AGACA	0.172	0.43	0.448	0.376	0.587	0.873	0.806177	0.210557
SRSF11	chr1	+	ENST00000370951	2_intron_of_total_12_intron	NA	70222636	AGACA	0.64	0.542	0.611	1.102	0.587	1.446	0.80609	0.213681
WDR48	chr3	+	ENST00000302313	3'-UTR	0----0.0025----0.5155----{0.6409}----1	39095240	AGACA	0.194	0.824	0.862	1.577	0.621	1.089	0.806039	0.255963
IPCEF1	chr6	-	ENST00000367220	9_exon_of_total_12_exon	0----0.0282----{0.1049}----0.2207----1	154212781	AGACU	0.133	0.068	0.089	0.171	0.133	0.203	0.805933	0.0604548
ANGEL2	chr1	-	ENST00000360506	1_intron_of_total_7_intron	NA	213013301	GGACA	0.774	0.901	0.624	0.886	1.672	1.46	0.805471	0.123239
MAPK14	chr6	+	ENST00000622903	2_exon_of_total_7_exon	0----0.4796----{0.6500}----1.0000----1	36052753	AGACC	0.112	0.085	0.064	0.178	0.154	0.124	0.804984	0.0365569
SH2B1	chr16	+	ENST00000563591	2_intron_of_total_2_intron	NA	28865188	AGACU	0.173	0.103	0.139	0.218	0.263	0.244	0.80487	0.0177165
VPS26B	chr11	+	ENST00000281187	3'-UTR	0----0.1235----0.3996----{0.7036}----1	134246703	UGACU	0.07	0.136	0.031	0.054	0.094	0.266	0.804744	0.474909
NFAT5	chr16	+	ENST00000426654	5'-UTR	0----{0.0662}----0.0850----0.1061----1	69566034	GGACC	0.112	0.097	0.095	0.193	0.231	0.107	0.804641	0.172752
TRIB2	chr2	+	ENST00000381465	3'-UTR	0----0.0770----0.3017----{0.3276}----1	12740866	GGACA	0.114	0.175	0.153	0.339	0.254	0.179	0.804554	0.127316
DLD	chr7	+	ENST00000415325	3'-UTR	0----0.0483----0.1465----{0.3552}----1	107915523	AGACU	0.086	0.078	0.057	0.136	0.137	0.113	0.804554	0.00944005
ENSG00000267645	chr7	-	ENST00000476151	3_intron_of_total_8_intron	NA	102666961	GGACU	0.055	0.065	0.081	0.11	0.113	0.128	0.804276	0.00760407
ENSG00000284461	chr7	+	ENST00000503687	3_intron_of_total_12_intron	NA	66639667	GAACA	0.468	0.776	0.454	0.705	0.647	1.613	0.804196	0.308487
PRRC2A	chr6	+	ENST00000376033	14_exon_of_total_31_exon	0----0.0353----{0.3577}----0.9732----1	31629816	AGACU	0.081	0.074	0.1	0.132	0.192	0.121	0.803308	0.0898582
ZNF362	chr1	+	ENST00000539719	9_exon_of_total_9_exon	0----0.0788----{0.4396}----0.4751----1	33298933	AGACC	0.047	0.094	0.141	0.204	0.203	0.085	0.802963	0.226663
HDAC6	chrX	+	ENST00000423941	26_exon_of_total_30_exon	0----0.0375----{0.7636}----0.9149----1	48823418	AGACU	0.12	0.138	0.141	0.232	0.232	0.232	0.802699	0.00435864
HIF1A	chr14	+	ENST00000337138	12_exon_of_total_15_exon	0----0.0740----{0.5905}----0.7027----1	61741133	AGACA	0.61	0.304	0.199	0.471	0.25	1.22	0.802347	0.456495
LPIN1	chr2	+	ENST00000449576	20_exon_of_total_22_exon	0----0.0172----{0.8622}----0.9688----1	11819534	AGACA	0.335	0.336	0.172	0.654	0.229	0.587	0.802212	0.25023
PRPF18	chr10	+	ENST00000601460	3_exon_of_total_7_exon	0----0.0000----{0.2533}----0.5066----1	13613837	AGACC	0.104	0.231	0.094	0.243	0.193	0.312	0.802061	0.134465
ENSG00000281039	chr7	-	ENST00000598361	2_intron_of_total_4_intron	NA	30504628	UGACA	0.073	0.121	0.292	0.285	0.213	0.349	0.801406	0.210155
ZNF800	chr7	-	ENST00000485577	1_intron_of_total_1_intron	NA	127371662	UGACU	0.029	0.153	0.261	0.281	0.175	0.316	0.801294	0.251033
MYL12A	chr18	+	ENST00000579226	1_intron_of_total_3_intron	NA	3248397	GGACA	0.47	0.323	0.287	0.493	0.241	1.148	0.801235	0.428001
FYN	chr6	-	ENST00000538466	6_intron_of_total_10_intron	NA	111699218	AGACC	0.113	0.092	0.059	0.19	0.114	0.156	0.801096	0.0796229
ASXL1	chr20	+	ENST00000651418	7_exon_of_total_14_exon	0----0.1418----{0.2985}----0.7387----1	32429359	AGACU	0.074	0.12	0.058	0.206	0.148	0.085	0.800797	0.211906
PTEN	chr10	+	ENST00000688308	10_exon_of_total_10_exon	0----0.1578----{0.5146}----0.5467----1	87965372	UGACA	0.202	0.133	0.103	0.298	0.304	0.161	0.800752	0.134166
DEDD2	chr19	-	ENST00000336034	5_exon_of_total_5_exon	0----0.0404----{0.5143}----0.5537----1	42199511	UGACU	0.121	0.052	0.032	0.04	0.092	0.225	0.8003	0.471066
CPNE1	chr20	-	ENST00000352393	3_intron_of_total_17_intron	NA	35654126	GGACA	0.449	0.904	0.637	1.225	1.176	1.064	0.800087	0.0518434
HIF1A	chr14	+	ENST00000337138	15_exon_of_total_15_exon	0----0.0740----{0.6678}----0.7027----1	61746947	AGACU	0.077	0.061	0.082	0.104	0.113	0.166	0.799841	0.0950197
KLHL21	chr1	-	ENST00000377658	1_exon_of_total_4_exon	0----0.0116----{0.0727}----0.4114----1	6602543	GGACU	0.08	0.152	0.115	0.194	0.253	0.157	0.799613	0.0749914
ZNF512	chr2	+	ENST00000413371	12_exon_of_total_15_exon	0----0.1285----{0.3881}----0.5263----1	27615228	AGACA	0.531	0.608	0.511	1.114	0.714	1.044	0.79959	0.0734715
SETDB1	chr1	+	ENST00000692314	16_exon_of_total_22_exon	0----0.0128----{0.6740}----0.9159----1	150960899	GGACU	0.199	0.189	0.267	0.361	0.376	0.403	0.799467	0.0102388
CSNK2A1	chr20	-	ENST00000217244	3'-UTR	0----0.0266----0.1171----{0.1973}----1	482919	AGACC	0.081	0.062	0.038	0.102	0.11	0.103	0.799362	0.064302
ZNF22	chr10	+	ENST00000298299	3'-UTR	0----0.0689----0.3899----{0.5682}----1	45004418	UGACU	0.26	0.134	0.175	0.389	0.389	0.212	0.799	0.127467
SZT2	chr1	+	ENST00000562955	3'-UTR	0----0.0052----0.7303----{0.7459}----1	43450698	GGACU	0.367	0.177	0.386	0.636	0.556	0.426	0.798909	0.0649128
ERLEC1	chr2	+	ENST00000685508	1_exon_of_total_13_exon	NA	53787329	UGACA	0.359	0.354	0.205	0.566	0.607	0.424	0.798798	0.0396996
NPIPB3	chr16	-	ENST00000521589	1_intron_of_total_5_intron	NA	21432332	AGACA	0.911	0.775	0.448	1.873	0.838	1.001	0.798637	0.238737
PAF1	chr19	-	ENST00000221265	4_exon_of_total_14_exon	0----0.1100----{0.2318}----0.8355----1	39389663	UGACA	0.103	0.123	0.107	0.165	0.291	0.123	0.798041	0.244641
CPSF7	chr11	-	ENST00000340437	3'-UTR	0----0.0219----0.4401----{0.7748}----1	61403472	GGACC	0.16	0.161	0.199	0.415	0.226	0.263	0.797811	0.151776
TPCN1	chr12	+	ENST00000550785	14_exon_of_total_29_exon	0----0.0316----{0.2952}----0.5306----1	113278197	GGACU	0.063	0.084	0.105	0.177	0.182	0.079	0.797507	0.19784
WIPF2	chr17	+	ENST00000583268	2_intron_of_total_3_intron	NA	40264649	GGACC	0.078	0.204	0.084	0.176	0.256	0.204	0.797183	0.147754
DGLUCY	chr14	+	ENST00000520328	3'-UTR	0----0.1760----0.8068----{0.9561}----1	91225234	AGACU	0.075	0.175	0.169	0.253	0.194	0.281	0.796988	0.0704889
POLR1D	chr13	+	ENST00000637180	3'-UTR	0----0.2551----0.3811----{0.9620}----1	27667267	UGACU	0.058	0.073	0.181	0.144	0.215	0.183	0.796747	0.177447
INTS11	chr1	-	ENST00000540437	5_exon_of_total_19_exon	0----0.2031----{0.2765}----0.8958----1	1320480	AGACU	0.05	0.14	0.08	0.14	0.199	0.13	0.796629	0.126634
UBE2K	chr4	+	ENST00000261427	3'-UTR	0----0.0373----0.1543----{0.8003}----1	39781763	GGACU	0.089	0.062	0.176	0.193	0.263	0.112	0.7966	0.225425
GPR174	chrX	+	ENST00000645147	3'-UTR	0----0.2153----0.3977----{0.8720}----1	79174615	UGACU	0.1	0.029	0.091	0.114	0.025	0.243	0.796069	0.490634
IFI35	chr17	+	ENST00000438323	5_exon_of_total_7_exon	0----0.1688----{0.5666}----0.8726----1	43013584	AGACU	0.067	0.063	0.105	0.111	0.132	0.165	0.795908	0.0505475
PRKRIP1	chr7	+	ENST00000496391	3'-UTR	0----0.3819----0.5437----{0.7948}----1	102425972	UGACU	0.054	0.111	0.119	0.125	0.132	0.236	0.795697	0.185253
DPF2	chr11	+	ENST00000528416	5_exon_of_total_11_exon	0----0.0094----{0.1473}----0.3261----1	65343791	AGACU	0.084	0.109	0.113	0.141	0.124	0.266	0.79518	0.232882
ZBTB38	chr3	+	ENST00000321464	6_exon_of_total_6_exon	0----0.0761----{0.2547}----0.5238----1	141443819	AGACA	1.194	0.679	0.873	1.357	1.457	1.951	0.795145	0.0491608
NCF4	chr22	+	ENST00000397147	3'-UTR	0----0.1120----0.7492----{0.8631}----1	36877792	GGACA	0.107	0.155	0.176	0.104	0.104	0.552	0.795069	0.547926
C1orf162	chr1	+	ENST00000343534	3'-UTR	0----0.2258----0.6486----{0.7281}----1	111478211	GGACC	0.079	0.14	0.13	0.166	0.288	0.151	0.793708	0.178041
DBNL	chr7	+	ENST00000448521	3'-UTR	0----0.0036----0.1347----{0.4555}----1	44064082	GGACU	0.117	0.084	0.095	0.236	0.188	0.089	0.793362	0.233142
CANX	chr5	+	ENST00000681674	3'-UTR	0----0.0312----0.3935----{0.7519}----1	179730404	AGACU	0.058	0.082	0.051	0.137	0.101	0.093	0.793259	0.0539749
SLC38A10	chr17	-	ENST00000374759	16_exon_of_total_16_exon	0----0.0859----{0.6807}----0.8341----1	81246244	AGACA	0.311	0.659	0.448	1.066	0.726	0.664	0.792453	0.100752
RINL	chr19	-	ENST00000591812	7_exon_of_total_12_exon	0----0.0271----{0.2086}----0.5834----1	38871123	AGACC	0.156	0.095	0.118	0.221	0.195	0.223	0.792195	0.0208504
SNRNP35	chr12	+	ENST00000527158	1_intron_of_total_1_intron	NA	123465734	GGACA	1.319	1.432	0.969	2.361	1.834	2.246	0.791982	0.0134278
CASC3	chr17	+	ENST00000264645	3'-UTR	0----0.0031----0.5460----{0.5979}----1	40170607	GGACC	0.08	0.092	0.062	0.09	0.097	0.218	0.791413	0.302293
MAEA	chr4	+	ENST00000505177	8_exon_of_total_10_exon	0----0.0201----{0.7731}----0.9940----1	1336990	AGACA	0.408	0.197	0.505	0.992	0.664	0.265	0.791298	0.33062
TINF2	chr14	-	ENST00000699682	5_exon_of_total_5_exon	NA	24239907	AGACA	0.652	0.318	0.125	0.626	0.558	0.711	0.791267	0.220039
ARIH2	chr3	+	ENST00000356401	3'-UTR	0----0.0647----0.3664----{0.7754}----1	48985279	AGACU	0.073	0.094	0.048	0.067	0.115	0.19	0.790966	0.278956
PIP5K1A	chr1	+	ENST00000447555	1_intron_of_total_3_intron	NA	151198648	GGACU	0.199	0.208	0.299	0.478	0.328	0.415	0.790323	0.0377598
MARCHF9	chr12	+	ENST00000266643	3'-UTR	0----0.1429----0.4921----{0.4941}----1	57758903	GGACU	0.256	0.154	0.324	0.461	0.35	0.458	0.78984	0.0486093
ANKRD11	chr16	-	ENST00000378330	8_intron_of_total_13_intron	NA	89286883	AGACU	0.245	0.211	0.348	0.188	0.469	0.733	0.789817	0.33994
SLC39A10	chr2	+	ENST00000409086	1_intron_of_total_9_intron	NA	195658661	AGACU	0.064	0.102	0.044	0.135	0.062	0.166	0.78958	0.240114
MTMR12	chr5	-	ENST00000280285	3'-UTR	0----0.0201----0.4394----{0.4482}----1	32229733	GGACA	0.231	0.575	0.247	0.203	0.941	0.676	0.789433	0.37024
NIN	chr14	-	ENST00000530997	31_exon_of_total_31_exon	0----0.0225----{0.6295}----0.6420----1	50723591	UGACU	0.132	0.079	0.076	0.248	0.16	0.088	0.789289	0.268413
CLDND1	chr3	-	ENST00000502288	2_intron_of_total_3_intron	NA	98517965	AGACA	0.609	0.35	0.185	0.686	0.516	0.775	0.789226	0.142144
RABEP1	chr17	+	ENST00000537505	3'-UTR	0----0.0344----0.4725----{0.5057}----1	5383419	AGACC	0.282	0.144	0.184	0.501	0.171	0.382	0.788994	0.262312
PITPNA	chr17	-	ENST00000313486	6_exon_of_total_12_exon	0----0.0597----{0.1409}----0.2688----1	1541621	AGACU	0.041	0.087	0.074	0.17	0.118	0.061	0.788872	0.257134
DELE1	chr5	+	ENST00000194118	3'-UTR	0----0.0395----0.7422----{0.9505}----1	141940011	UGACU	0.105	0.07	0.023	0.092	0.065	0.185	0.788496	0.340118
INSIG2	chr2	+	ENST00000411929	5'-UTR	0----{0.2178}----0.3554----0.5645----1	118103231	AGACA	0.654	0.287	0.448	0.985	0.827	0.587	0.788387	0.0991923
NBPF15	chr1	-	ENST00000488031	3'-UTR	0----0.1982----0.6421----{0.6514}----1	144422970	GGACC	0.072	0.148	0.084	0.164	0.175	0.186	0.788246	0.0801957
NLRC5	chr16	+	ENST00000262510	27_intron_of_total_48_intron	NA	57057071	AGACC	0.073	0.089	0.039	0.141	0.08	0.126	0.78774	0.110778
SRF	chr6	+	ENST00000265354	3'-UTR	0----0.0917----0.4526----{0.7688}----1	43180528	AGACA	0.635	0.503	0.577	0.752	1.287	0.921	0.787389	0.112184
EXOC8	chr1	-	ENST00000366645	1_exon_of_total_1_exon	0----0.0210----{0.3441}----0.4480----1	231336097	AGACA	1.178	1.231	1.264	1.829	2.347	2.163	0.787296	0.0252957
PI4KA	chr22	-	ENST00000255882	11_exon_of_total_55_exon	0----0.0127----{0.2000}----0.9473----1	20805069	AGACC	0.067	0.069	0.1	0.109	0.209	0.089	0.786242	0.260946
MKI67	chr10	-	ENST00000368653	12_exon_of_total_14_exon	0----0.0171----{0.3162}----0.7783----1	128107344	AGACC	0.063	0.083	0.05	0.146	0.104	0.088	0.78617	0.0930165
CMTR1	chr6	+	ENST00000373451	3'-UTR	0----0.0404----0.6621----{0.7509}----1	37480503	AGACU	0.127	0.043	0.098	0.169	0.195	0.098	0.78566	0.16623
MYO18A	chr17	-	ENST00000527372	42_exon_of_total_42_exon	0----0.0167----{0.6275}----0.6345----1	29074839	AGACC	0.064	0.05	0.074	0.091	0.099	0.134	0.785261	0.0552283
NFAT5	chr16	+	ENST00000426654	3'-UTR	0----0.0850----0.1061----{0.3776}----1	69693924	AGACC	0.056	0.056	0.177	0.138	0.18	0.18	0.785076	0.220033
ZDHHC20	chr13	-	ENST00000700725	8_intron_of_total_12_intron	NA	21374565	AAACU	0.67	0.751	0.489	1.067	0.713	1.511	0.784953	0.175609
TYSND1	chr10	-	ENST00000494143	3_exon_of_total_3_exon	NA	70140024	AGACC	0.134	0.149	0.114	0.231	0.315	0.138	0.784857	0.198515
TNPO3	chr7	-	ENST00000627585	3'-UTR	0----0.0893----0.7260----{0.9364}----1	128954466	AGACA	0.384	0.276	0.35	0.816	0.714	0.21	0.784732	0.32277
PPP4R2	chr3	+	ENST00000356692	9_exon_of_total_9_exon	0----0.0458----{0.2731}----0.2988----1	73065595	UGACU	0.251	0.112	0.239	0.311	0.331	0.395	0.784581	0.0617931
MRPL20	chr1	-	ENST00000344843	3'-UTR	0----0.1086----0.7514----{0.8786}----1	1401993	AGACA	0.345	0.739	0.311	1.008	0.838	0.555	0.78337	0.153407
KIAA0100	chr17	-	ENST00000528896	16_exon_of_total_39_exon	0----0.0137----{0.3586}----0.9168----1	28635024	GGACU	0.044	0.108	0.106	0.116	0.188	0.14	0.783189	0.106144
CCM2	chr7	+	ENST00000461377	7_intron_of_total_9_intron	NA	45072964	AGACU	0.051	0.071	0.132	0.136	0.092	0.209	0.782805	0.22653
ABHD17A	chr19	-	ENST00000292577	3_intron_of_total_4_intron	NA	1877787	AGACU	0.117	0.118	0.14	0.294	0.147	0.204	0.782409	0.16666
PACS1	chr11	+	ENST00000320580	7_exon_of_total_24_exon	0----0.0470----{0.2527}----0.6797----1	66216737	AGACC	0.036	0.088	0.051	0.104	0.082	0.115	0.782409	0.0952532
ZMYM3	chrX	-	ENST00000314425	18_exon_of_total_25_exon	0----0.0237----{0.5473}----0.7666----1	71245446	AGACU	0.12	0.093	0.119	0.266	0.132	0.173	0.782308	0.177222
PHAX	chr5	+	ENST00000297540	2_exon_of_total_5_exon	0----0.0044----{0.1239}----0.3328----1	126603904	UGACA	0.494	0.173	0.15	0.73	0.318	0.357	0.782162	0.319628
GCOM1	chr15	+	ENST00000380569	12_intron_of_total_13_intron	NA	57706941	AGACU	0.092	0.065	0.089	0.137	0.112	0.174	0.781999	0.0632836
SMARCB1	chr22	+	ENST00000407422	5_exon_of_total_9_exon	0----0.1382----{0.4168}----0.7919----1	23803303	UGACC	0.121	0.064	0.025	0.084	0.178	0.099	0.78161	0.280289
ATXN7	chr3	+	ENST00000674280	7_exon_of_total_13_exon	0----0.0568----{0.1857}----0.4354----1	63982345	GGACA	0.17	0.427	0.371	0.811	0.62	0.233	0.781576	0.308497
KIF2A	chr5	+	ENST00000407818	9_exon_of_total_21_exon	0----0.0336----{0.1397}----0.3144----1	62358272	UGACU	0.063	0.066	0.056	0.114	0.082	0.122	0.781501	0.0610682
CD47	chr3	-	ENST00000355354	3'-UTR	0----0.0224----0.1980----{0.5233}----1	108045582	AGACA	0.372	0.925	0.709	1.111	1.357	0.98	0.781438	0.0776539
ANGEL2	chr1	-	ENST00000360506	8_exon_of_total_8_exon	0----0.0777----{0.3134}----0.3387----1	212995149	AGACU	0.108	0.078	0.173	0.15	0.167	0.3	0.781287	0.209599
TBC1D1	chr4	+	ENST00000261439	2_exon_of_total_20_exon	0----0.0628----{0.1205}----0.6777----1	37902424	UGACC	0.176	0.05	0.044	0.048	0.175	0.241	0.781165	0.418127
MAPKAPK2	chr1	+	ENST00000367103	3'-UTR	0----0.1051----0.4943----{0.5180}----1	206732791	AGACA	0.19	0.321	0.432	0.923	0.241	0.456	0.780664	0.381873
AIFM1	chrX	-	ENST00000675050	12_exon_of_total_17_exon	0----0.0230----{0.4162}----0.6166----1	130136125	AGACU	0.082	0.054	0.08	0.078	0.133	0.16	0.780388	0.154569
RWDD1	chr6	+	ENST00000487832	8_exon_of_total_8_exon	0----0.3476----{0.6496}----0.6587----1	116593088	UGACU	0.058	0.071	0.048	0.128	0.046	0.13	0.780322	0.262841
INPP5E	chr9	-	ENST00000371712	1_exon_of_total_10_exon	0----0.1247----{0.3064}----0.6910----1	136438798	GGACA	0.8	0.294	0.509	0.749	0.856	1.148	0.78023	0.115329
PSMD5	chr9	-	ENST00000373920	3_intron_of_total_3_intron	NA	120818019	AGACA	0.942	0.679	1.047	1.094	0.848	2.64	0.780219	0.373285
SLTM	chr15	-	ENST00000380516	7_exon_of_total_21_exon	0----0.0274----{0.2500}----0.7723----1	58899598	AGACU	0.069	0.056	0.073	0.15	0.147	0.043	0.780034	0.309923
CDCA4	chr14	-	ENST00000336219	3'-UTR	0----0.0372----0.3337----{0.3501}----1	105011163	UGACA	0.174	0.173	0.115	0.368	0.161	0.264	0.779428	0.198935
ASH1L	chr1	-	ENST00000368346	3_exon_of_total_28_exon	0----0.0536----{0.3401}----0.7997----1	155479447	AGACA	0.35	0.608	0.412	0.942	0.547	0.862	0.779099	0.0961705
UMPS	chr3	+	ENST00000462091	3'-UTR	0----0.0195----0.1064----{0.2309}----1	124737834	AGACA	0.809	0.848	0.63	1.076	1.67	1.178	0.778869	0.0829278
SCAF11	chr12	-	ENST00000369367	11_exon_of_total_15_exon	0----0.0322----{0.1678}----0.6137----1	45928676	AGACA	0.679	0.767	0.693	1.124	0.983	1.563	0.778844	0.0964905
RBM17	chr10	+	ENST00000379888	2_exon_of_total_12_exon	0----0.0544----{0.0595}----0.4226----1	6097082	UGACC	0.072	0.103	0.029	0.089	0.102	0.159	0.778786	0.184335
HERC1	chr15	-	ENST00000443617	52_exon_of_total_78_exon	0----0.0097----{0.6940}----0.9695----1	63652433	AGACC	0.107	0.092	0.163	0.258	0.135	0.228	0.778604	0.131184
HERC1	chr15	-	ENST00000443617	45_exon_of_total_78_exon	0----0.0097----{0.6112}----0.9695----1	63661781	AGACC	0.116	0.104	0.061	0.206	0.118	0.158	0.778463	0.103176
EP400	chr12	+	ENST00000389561	3'-UTR	0----0.0106----0.7732----{0.9705}----1	132080097	AGACU	0.349	0.145	0.096	0.505	0.259	0.248	0.778422	0.285863
BLOC1S2	chr10	-	ENST00000618916	3'-UTR	0----0.0000----0.1166----{0.3931}----1	100274778	AGACU	0.187	0.092	0.054	0.169	0.182	0.22	0.777969	0.172706
SELPLG	chr12	-	ENST00000550948	3'-UTR	0----0.0622----0.5437----{0.9110}----1	108622123	UGACU	0.053	0.087	0.063	0.086	0.16	0.102	0.777608	0.152051
ANKH	chr5	-	ENST00000284268	2_exon_of_total_12_exon	0----0.0403----{0.0649}----0.2205----1	14769085	UGACU	0.144	0.049	0.073	0.085	0.139	0.232	0.777608	0.295754
PIKFYVE	chr2	+	ENST00000264380	3'-UTR	0----0.0172----0.6527----{0.6665}----1	208355442	AGACU	0.168	0.171	0.13	0.249	0.228	0.327	0.777608	0.0487707
RING1	chr6	+	ENST00000374656	6_exon_of_total_7_exon	0----0.1166----{0.6083}----0.8179----1	33211739	AGACA	0.176	0.336	0.254	0.271	0.479	0.563	0.777451	0.159219
ZNF672	chr1	+	ENST00000306562	4_exon_of_total_4_exon	0----0.2634----{0.3297}----0.7097----1	248847476	AGACC	0.164	0.085	0.132	0.272	0.127	0.254	0.777292	0.175488
CHD1	chr5	-	ENST00000614616	5'-UTR	0----{0.0615}----0.0758----0.7060----1	98926502	UGACU	0.272	0.105	0.189	0.05	0.343	0.577	0.777183	0.475351
C5orf15	chr5	-	ENST00000231512	2_exon_of_total_3_exon	0----0.0187----{0.2290}----0.3835----1	133959699	UGACU	0.125	0.11	0.107	0.192	0.192	0.202	0.776904	0.000708503
HMG20A	chr15	+	ENST00000381714	10_exon_of_total_11_exon	0----0.1041----{0.3551}----0.3580----1	77479303	AGACU	0.184	0.111	0.141	0.252	0.28	0.215	0.77678	0.0221385
CD2BP2	chr16	-	ENST00000305596	3'-UTR	0----0.0366----0.3419----{0.4784}----1	30352525	AGACA	1.275	0.601	0.862	1.51	1.634	1.545	0.776158	0.0754985
RASGRP1	chr15	-	ENST00000310803	3'-UTR	0----0.0370----0.5128----{0.5891}----1	38490169	UGACU	0.065	0.118	0.036	0.079	0.11	0.186	0.77596	0.26659
TRAF1	chr9	-	ENST00000540010	1_intron_of_total_8_intron	NA	120928232	GGACU	0.098	0.067	0.054	0.139	0.07	0.166	0.77596	0.202989
RBM10	chrX	+	ENST00000377604	17_exon_of_total_24_exon	0----0.1148----{0.6856}----0.9370----1	47182315	AGACA	0.33	0.234	0.35	0.379	0.643	0.543	0.775897	0.0885433
IL27RA	chr19	+	ENST00000263379	5_exon_of_total_14_exon	0----0.0376----{0.2251}----0.6854----1	14042471	AGACC	0.122	0.054	0.06	0.14	0.111	0.153	0.775568	0.106224
IL17RA	chr22	+	ENST00000319363	3'-UTR	0----0.0107----0.3144----{0.9212}----1	17115018	AGACU	0.222	0.383	0.193	0.334	0.439	0.593	0.775497	0.12283
TNFRSF14	chr1	+	ENST00000434817	6_intron_of_total_6_intron	NA	2561124	UGACC	0.097	0.056	0.069	0.179	0.068	0.133	0.77544	0.238477
TIMM23B-AGAP6	chr10	+	ENST00000651763	3'-UTR	0----0.0387----0.1965----{0.6927}----1	50009693	UGACU	0.111	0.143	0.169	0.146	0.281	0.297	0.775332	0.161228
KIDINS220	chr2	-	ENST00000569008	27_intron_of_total_29_intron	NA	8730986	UGACU	0.369	0.318	0.341	0.71	0.464	0.585	0.774915	0.0698523
TBCA	chr5	-	ENST00000380377	4_exon_of_total_4_exon	0----0.1241----{0.5159}----0.6188----1	77691485	AGACU	0.065	0.061	0.085	0.152	0.087	0.122	0.774756	0.102278
IFNGR1	chr6	-	ENST00000458076	7_exon_of_total_7_exon	0----0.0599----{0.5559}----0.7311----1	137198387	UGACU	0.069	0.078	0.057	0.178	0.057	0.114	0.774658	0.299664
ZNFX1	chr20	-	ENST00000371754	3_exon_of_total_15_exon	0----0.0867----{0.1415}----0.8151----1	49271524	AGACA	0.362	0.687	0.365	0.982	0.705	0.732	0.774629	0.0764928
ARHGEF3	chr3	-	ENST00000338458	3'-UTR	0----0.0302----0.4911----{0.7381}----1	56728370	UGACA	0.079	0.133	0.068	0.158	0.102	0.219	0.774599	0.182822
IKBKE	chr1	+	ENST00000581977	15_intron_of_total_21_intron	NA	206487789	AGACU	0.119	0.136	0.132	0.31	0.159	0.193	0.774498	0.181469
IBTK	chr6	-	ENST00000505222	26_exon_of_total_26_exon	NA	82170374	AGACA	0.74	0.637	0.966	0.781	1.637	1.588	0.773805	0.174736
APH1B	chr15	+	ENST00000261879	3'-UTR	0----0.0046----0.1916----{0.1994}----1	63305813	AGACU	0.315	0.687	0.183	0.748	0.581	0.696	0.773035	0.197371
UBXN4	chr2	+	ENST00000272638	9_intron_of_total_12_intron	NA	135774608	AGACU	0.184	0.115	0.099	0.221	0.202	0.257	0.772766	0.047641
PNN	chr14	+	ENST00000216832	9_exon_of_total_9_exon	0----0.0074----{0.5663}----0.6163----1	39181686	GGACU	0.092	0.072	0.052	0.144	0.097	0.128	0.77259	0.0488182
ATG13	chr11	+	ENST00000529655	7_exon_of_total_17_exon	0----0.1613----{0.3016}----0.7237----1	46650219	AGACU	0.101	0.153	0.082	0.207	0.214	0.153	0.77259	0.0509817
MBD6	chr12	+	ENST00000355673	7_exon_of_total_13_exon	0----0.0657----{0.5002}----0.7825----1	57526971	AGACC	0.138	0.079	0.057	0.1	0.269	0.099	0.772333	0.377386
MRPL45	chr17	+	ENST00000619548	3'-UTR	0----0.1036----0.5997----{0.7896}----1	38322890	GGACU	0.05	0.105	0.095	0.092	0.182	0.153	0.772308	0.146563
NSD3	chr8	-	ENST00000317025	3'-UTR	0----0.0480----0.4486----{0.5057}----1	38275026	AAACA	0.171	0.388	0.362	0.353	0.684	0.536	0.772246	0.145921
KIAA1109	chr4	+	ENST00000679879	47_exon_of_total_88_exon	0----0.0232----{0.5207}----0.9688----1	122271565	UGACU	0.11	0.074	0.117	0.169	0.164	0.181	0.772005	0.0223611
SNX20	chr16	-	ENST00000423026	3_intron_of_total_3_intron	NA	50672717	AGACA	0.645	0.184	0.245	0.64	0.515	0.679	0.772	0.215362
KCNJ10	chr1	-	ENST00000639408	3_intron_of_total_3_intron	NA	160030953	UGACU	0.409	0.435	0.362	0.891	0.694	0.474	0.771714	0.138195
BICD2	chr9	-	ENST00000375512	3'-UTR	0----0.0147----0.5485----{0.8248}----1	92712174	GGACC	0.108	0.151	0.294	0.285	0.409	0.25	0.771507	0.154976
CNTROB	chr17	+	ENST00000380262	19_exon_of_total_19_exon	0----0.2454----{0.9613}----0.9825----1	7949430	AGACU	0.055	0.17	0.13	0.209	0.199	0.198	0.771499	0.129633
HIVEP2	chr6	-	ENST00000012134	8_exon_of_total_9_exon	0----0.0795----{0.7061}----0.8321----1	142760175	GGACU	0.056	0.168	0.168	0.19	0.199	0.28	0.771153	0.125924
FAM91A1	chr8	+	ENST00000334705	3'-UTR	0----0.0477----0.5030----{0.7180}----1	123813893	AGACA	0.386	0.64	0.794	1.208	0.547	1.351	0.771119	0.220406
NCOA6	chr20	-	ENST00000628752	2_intron_of_total_5_intron	NA	34740657	GAACA	0.992	1.173	1.091	2.367	2.35	0.838	0.770686	0.269003
DCTN5	chr16	+	ENST00000300087	3'-UTR	0----0.0070----0.0571----{0.6930}----1	23674109	UGACU	0.178	0.236	0.212	0.454	0.306	0.308	0.770677	0.0823317
MECP2	chrX	-	ENST00000303391	3'-UTR	0----0.0203----0.1598----{0.8036}----1	154023628	GGACA	0.665	0.276	0.681	1.054	0.845	0.868	0.770549	0.083578
UBXN11	chr1	-	ENST00000314675	6_intron_of_total_10_intron	NA	26284806	AGACU	0.127	0.051	0.087	0.173	0.091	0.188	0.77033	0.176616
NCOA6	chr20	-	ENST00000628752	2_intron_of_total_5_intron	NA	34740794	GGACA	0.774	0.566	0.389	1.002	0.852	1.095	0.770288	0.0458658
ZNF131	chr5	+	ENST00000682664	5_exon_of_total_7_exon	0----0.0685----{0.3798}----0.6382----1	43161900	GGACA	1.487	1.112	1.235	1.934	2.284	2.32	0.769999	0.00569074
SLC35C1	chr11	+	ENST00000442528	3_exon_of_total_3_exon	0----0.2716----{0.8571}----0.8730----1	45811307	AGACA	1.896	1.51	0.794	1.415	2.599	3.147	0.769772	0.19083
ERH	chr14	-	ENST00000557016	4_exon_of_total_4_exon	0----0.0834----{0.3755}----0.4817----1	69380621	AGACA	0.557	0.285	0.365	0.572	0.784	0.701	0.769116	0.053216
CRACR2A	chr12	-	ENST00000333750	14_intron_of_total_14_intron	NA	3614195	GGACU	0.173	0.074	0.074	0.234	0.097	0.216	0.768968	0.24129
SNX6	chr14	-	ENST00000362031	5_exon_of_total_14_exon	0----0.0098----{0.0981}----0.3818----1	34605697	AGACC	0.051	0.064	0.064	0.147	0.125	0.033	0.76885	0.351852
AHNAK	chr11	-	ENST00000530124	2_intron_of_total_2_intron	NA	62530431	GGACC	0.051	0.081	0.057	0.106	0.099	0.117	0.768674	0.021936
ATP2C1	chr3	+	ENST00000505330	3'-UTR	0----0.0462----0.6318----{0.6543}----1	131001460	UGACU	0.102	0.117	0.236	0.144	0.242	0.389	0.76833	0.28177
PDPK1	chr16	+	ENST00000268673	3'-UTR	0----0.0233----0.2961----{0.8283}----1	2600283	AGACU	0.369	0.275	0.377	0.748	0.531	0.46	0.768275	0.0956962
CACTIN	chr19	-	ENST00000591726	1_intron_of_total_1_intron	NA	3611708	GGACA	0.108	0.303	0.566	0.442	0.546	0.676	0.768225	0.222577
VPS35	chr16	-	ENST00000299138	14_exon_of_total_17_exon	0----0.0066----{0.2642}----0.3595----1	46663064	AGACU	0.102	0.127	0.232	0.409	0.138	0.238	0.767926	0.311132
POLR1E	chr9	+	ENST00000442009	3'-UTR	0----0.0554----0.2914----{0.8144}----1	37503218	AGACA	0.525	0.36	0.498	0.705	0.603	1.047	0.767926	0.124256
FUT11	chr10	+	ENST00000372841	3_exon_of_total_3_exon	0----0.0280----{0.6924}----0.7422----1	73775582	GGACC	0.128	0.209	0.235	0.431	0.18	0.363	0.767907	0.20845
HP1BP3	chr1	-	ENST00000438032	4_intron_of_total_12_intron	NA	20775314	AGACA	0.401	0.08	0.504	0.563	0.702	0.412	0.767687	0.216313
KIAA2026	chr9	-	ENST00000381461	7_exon_of_total_7_exon	0----0.0000----{0.4306}----0.9038----1	5922941	UGACC	0.452	0.385	0.441	0.525	0.728	0.922	0.767128	0.116549
IRAK4	chr12	+	ENST00000440781	9_exon_of_total_10_exon	0----0.0979----{0.7033}----0.8155----1	43786435	AGACA	0.177	0.204	0.379	0.483	0.405	0.405	0.766651	0.0913682
CCDC14	chr3	-	ENST00000463996	1_intron_of_total_1_intron	NA	123914818	AGACU	0.221	0.343	0.098	0.24	0.493	0.393	0.766304	0.204311
P4HTM	chr3	+	ENST00000343546	9_exon_of_total_9_exon	0----0.1623----{0.8523}----0.9083----1	49006780	GGACC	0.108	0.044	0.105	0.05	0.272	0.115	0.765865	0.463474
PTPN7	chr1	-	ENST00000367279	3'-UTR	0----0.1446----0.5121----{0.8000}----1	202147665	AGACA	0.679	0.772	0.471	0.751	1.209	1.308	0.7658	0.102845
IL16	chr15	+	ENST00000302987	3'-UTR	0----0.0266----0.4551----{0.5491}----1	81309705	GGACA	0.205	0.539	0.149	1.06	0.345	0.113	0.76544	0.554308
MIS18BP1	chr14	-	ENST00000310806	11_exon_of_total_17_exon	0----0.0566----{0.6216}----0.7992----1	45224000	AGACA	0.379	0.619	0.752	0.65	1.162	1.162	0.76505	0.126583
ARFGEF1	chr8	-	ENST00000262215	10_exon_of_total_39_exon	0----0.0675----{0.2609}----0.8257----1	67271857	GGACA	0.233	0.108	0.274	0.251	0.507	0.287	0.764845	0.216475
KMT2C	chr7	-	ENST00000360104	9_exon_of_total_31_exon	0----0.0000----{0.1994}----0.7298----1	152180047	GGACU	0.041	0.097	0.071	0.121	0.081	0.153	0.764316	0.143107
ZFYVE19	chr15	+	ENST00000564258	3'-UTR	0----0.4026----0.8354----{0.9398}----1	40814441	AGACU	0.046	0.155	0.157	0.12	0.156	0.332	0.764112	0.344598
TRMT2A	chr22	-	ENST00000252136	3_intron_of_total_11_intron	0----0.1109----{0.3562}----0.7616----1	20115447	AGACU	0.069	0.113	0.086	0.102	0.157	0.196	0.763634	0.135397
ENSG00000261717	chr16	-	ENST00000567194	2_intron_of_total_3_intron	NA	75447612	GGACA	1.934	0.711	0.608	0.887	1.803	2.832	0.76342	0.347812
NUMA1	chr11	-	ENST00000541584	1_exon_of_total_13_exon	0----0.0000----{0.0042}----0.8136----1	72014021	GGACA	0.255	0.44	0.22	0.452	0.445	0.656	0.763214	0.0939049
RBM15	chr1	+	ENST00000652747	1_exon_of_total_2_exon	0----0.2180----{0.6127}----0.9227----1	110341035	UGACU	0.093	0.215	0.283	0.316	0.338	0.349	0.763092	0.128164
TMC8	chr17	+	ENST00000318430	10_intron_of_total_15_intron	NA	78137611	AGACA	0.714	0.536	0.272	1.203	0.701	0.679	0.763079	0.179181
JUNB	chr19	+	ENST00000302754	1_exon_of_total_1_exon	0----0.1563----{0.5902}----0.7268----1	12792565	AGACC	0.066	0.059	0.096	0.092	0.105	0.178	0.762844	0.185831
BCR	chr22	+	ENST00000359540	13_exon_of_total_22_exon	0----0.1266----{0.6939}----0.9091----1	23289585	AGACU	0.123	0.069	0.085	0.119	0.228	0.123	0.762775	0.205891
RABEP2	chr16	-	ENST00000357573	3'-UTR	0----0.0234----0.7600----{0.8087}----1	28904836	AGACU	0.314	0.073	0.239	0.529	0.164	0.369	0.762549	0.325813
MAP4	chr3	-	ENST00000683076	7_exon_of_total_21_exon	0----0.0110----{0.1963}----0.7575----1	47916116	UGACU	0.115	0.077	0.035	0.184	0.138	0.063	0.762166	0.289606
BOD1L1	chr4	-	ENST00000040738	10_exon_of_total_26_exon	0----0.0131----{0.5327}----0.8795----1	13601408	GGACA	0.477	0.146	0.321	0.407	0.362	0.832	0.762115	0.296079
RAB4B-EGLN2	chr19	+	ENST00000601949	4_exon_of_total_4_exon	NA	40800383	GGACU	0.06	0.102	0.058	0.123	0.113	0.137	0.761672	0.0519585
LNPEP	chr5	+	ENST00000231368	2_exon_of_total_18_exon	0----0.0063----{0.0503}----0.2599----1	96979652	GAACU	0.409	0.877	0.776	1.102	1.387	1.007	0.761661	0.061506
POGK	chr1	+	ENST00000367876	3'-UTR	0----0.0230----0.3412----{0.3709}----1	166852741	GGACA	0.268	0.297	0.42	0.345	0.614	0.711	0.761652	0.16084
CASP8AP2	chr6	+	ENST00000551025	7_exon_of_total_9_exon	0----0.0322----{0.3482}----1.0000----1	89863633	UGACU	0.264	0.243	0.274	0.847	0.354	0.123	0.761509	0.48593
PPP1R3D	chr20	-	ENST00000370996	3'-UTR	0----0.1027----0.3497----{0.3810}----1	59938917	UGACC	0.128	0.222	0.164	0.304	0.338	0.229	0.760904	0.0494798
AKIRIN2	chr6	-	ENST00000257787	3'-UTR	0----0.2893----0.6117----{0.8725}----1	87675101	GGACU	0.108	0.185	0.177	0.225	0.227	0.344	0.760108	0.09166
ATF6	chr1	+	ENST00000680688	14_exon_of_total_16_exon	0----0.0203----{0.5725}----0.6856----1	161863254	AGACU	0.096	0.12	0.12	0.171	0.144	0.254	0.759967	0.136798
LZTR1	chr22	+	ENST00000700578	3'-UTR	0----0.0196----0.6028----{0.7358}----1	20997905	UGACU	0.116	0.25	0.201	0.28	0.355	0.325	0.759686	0.0581698
DYRK1B	chr19	-	ENST00000593685	3'-UTR	0----0.1722----0.8660----{0.8972}----1	39825629	UGACU	0.037	0.074	0.179	0.103	0.248	0.14	0.75967	0.332594
ABCC10	chr6	+	ENST00000372530	21_exon_of_total_22_exon	0----0.0452----{0.8967}----0.9334----1	43449512	AGACA	0.41	0.35	0.489	1.118	0.372	0.624	0.759202	0.317837
IVD	chr15	+	ENST00000650656	1_intron_of_total_10_intron	NA	40407645	AGACC	0.134	0.165	0.101	0.152	0.248	0.277	0.759156	0.118538
KTN1	chr14	+	ENST00000395314	26_exon_of_total_44_exon	0----0.0376----{0.6015}----0.8993----1	55652912	AGACC	0.058	0.086	0.051	0.049	0.129	0.152	0.758992	0.283859
TUG1	chr22	+	ENST00000644773	3'-UTR	0----0.0123----0.0741----{0.8295}----1	30978121	UGACU	0.087	0.104	0.098	0.192	0.14	0.157	0.758765	0.0383518
AURKAIP1	chr1	-	ENST00000338370	3_exon_of_total_3_exon	0----0.3741----{0.8535}----0.9338----1	1373886	AGACC	0.08	0.074	0.083	0.118	0.156	0.127	0.758715	0.0356099
MYCBP2	chr13	-	ENST00000682321	6_exon_of_total_85_exon	0----0.0182----{0.0763}----0.8339----1	77270468	GGACU	0.116	0.106	0.131	0.19	0.177	0.23	0.758063	0.0219867
ARAP1	chr11	-	ENST00000393609	29_exon_of_total_35_exon	0----0.0403----{0.7882}----0.8846----1	72693422	GGACC	0.174	0.113	0.114	0.194	0.284	0.2	0.757683	0.066727
CAMK4	chr5	+	ENST00000282356	3'-UTR	0----0.0084----0.1274----{0.7007}----1	111491312	GGACU	0.108	0.142	0.096	0.164	0.196	0.225	0.757665	0.0258571
GABPA	chr21	+	ENST00000354828	2_exon_of_total_10_exon	0----0.1029----{0.1037}----0.3695----1	25741602	UGACU	0.04	0.122	0.077	0.148	0.179	0.077	0.757345	0.229017
AGPAT3	chr21	+	ENST00000291572	3'-UTR	0----0.0356----0.2079----{0.3083}----1	43983051	UGACC	0.091	0.012	0.081	0.059	0.126	0.126	0.757209	0.274463
PHF12	chr17	-	ENST00000332830	3'-UTR	0----0.1238----0.7929----{0.8566}----1	28905895	GGACA	0.25	0.295	0.165	0.544	0.289	0.367	0.757143	0.15009
RASAL3	chr19	-	ENST00000609274	1_intron_of_total_3_intron	0----0.0000----{0.0087}----0.4001----1	15454267	AGACA	0.208	0.234	0.268	0.289	0.369	0.542	0.757143	0.15428
DERPC	chr16	-	ENST00000306585	5'-UTR	0----{0.0895}----0.1239----0.6943----1	69120523	AGACU	0.105	0.063	0.074	0.063	0.197	0.149	0.757094	0.289279
SCAP	chr3	-	ENST00000265565	19_exon_of_total_23_exon	0----0.0567----{0.7866}----0.9593----1	47415131	AGACC	0.087	0.06	0.114	0.186	0.128	0.127	0.756729	0.0772152
DCAF8	chr1	-	ENST00000368073	3'-UTR	0----0.1059----0.5429----{0.8492}----1	160216333	AGACA	0.287	0.185	0.33	0.416	0.234	0.705	0.756619	0.309909
MXD4	chr4	-	ENST00000337190	3'-UTR	0----0.0333----0.1961----{0.3795}----1	2249833	AGACA	0.376	0.253	0.294	0.43	0.842	0.287	0.756218	0.32981
GOLGA3	chr12	-	ENST00000204726	5_exon_of_total_24_exon	0----0.0770----{0.1958}----0.5541----1	132807948	AGACC	0.063	0.022	0.095	0.03	0.085	0.189	0.756074	0.482509
RANBP2	chr2	+	ENST00000283195	20_exon_of_total_29_exon	0----0.0107----{0.2778}----0.8370----1	108763667	UGACU	0.151	0.097	0.025	0.1	0.214	0.147	0.755866	0.272818
BICRAL	chr6	+	ENST00000614467	8_exon_of_total_15_exon	0----0.0501----{0.1691}----0.5478----1	42829108	AGACU	0.152	0.173	0.237	0.393	0.211	0.345	0.755838	0.126412
GUK1	chr1	+	ENST00000366730	1_intron_of_total_7_intron	NA	228141172	AGACU	0.139	0.156	0.116	0.105	0.266	0.323	0.755797	0.283789
RGS1	chr1	+	ENST00000367459	3'-UTR	0----0.0148----0.4808----{0.7056}----1	192579626	AAACU	0.782	1.162	0.307	0.687	1.626	1.486	0.755054	0.251004
PHF2	chr9	+	ENST00000359246	14_exon_of_total_22_exon	0----0.0352----{0.3867}----0.6456----1	93663593	AGACA	0.21	0.739	0.309	0.877	0.587	0.659	0.754972	0.21376
IQSEC1	chr3	-	ENST00000613206	3'-UTR	0----0.0539----0.4883----{0.9686}----1	12897284	AGACU	0.152	0.072	0.144	0.287	0.154	0.18	0.754888	0.167329
SPDYA	chr2	+	ENST00000462832	5_intron_of_total_10_intron	NA	28801406	AGACU	0.112	0.082	0.046	0.129	0.206	0.07	0.754888	0.30073
GPR174	chrX	+	ENST00000645147	5'-UTR	0----{0.1320}----0.2153----0.3977----1	79170549	GGACU	0.433	0.188	0.454	0.513	0.689	0.612	0.754838	0.0826167
ACADVL	chr17	+	ENST00000543245	10_intron_of_total_20_intron	NA	7222496	GGACA	0.308	0.157	0.146	0.303	0.578	0.15	0.7548	0.386248
TMEM69	chr1	+	ENST00000372025	3_exon_of_total_3_exon	0----0.1297----{0.3174}----0.6375----1	45693436	UGACA	0.13	0.037	0.124	0.187	0.187	0.117	0.754704	0.158983
BHLHE40	chr3	+	ENST00000467610	4_exon_of_total_4_exon	NA	4983178	AGACA	0.957	1.076	0.949	1.538	2.205	1.287	0.754278	0.127284
DENND4C	chr9	+	ENST00000602925	16_exon_of_total_32_exon	0----0.0609----{0.3740}----0.8997----1	19328048	AGACU	0.111	0.126	0.123	0.323	0.079	0.205	0.7537	0.362922
SFPQ	chr1	-	ENST00000460428	3_intron_of_total_5_intron	NA	35181303	GGACU	0.067	0.077	0.082	0.088	0.154	0.139	0.753468	0.116464
SYNRG	chr17	-	ENST00000612223	15_exon_of_total_22_exon	0----0.0077----{0.3900}----0.4923----1	37542061	UGACU	0.101	0.061	0.067	0.124	0.142	0.12	0.753253	0.0328551
CUL9	chr6	+	ENST00000515773	40_exon_of_total_40_exon	NA	43224395	AGACU	0.248	0.098	0.257	0.441	0.246	0.329	0.75267	0.146877
COPS7B	chr2	+	ENST00000410024	5_exon_of_total_7_exon	0----0.2076----{0.5603}----0.9284----1	231796167	AGACC	0.053	0.186	0.132	0.141	0.26	0.224	0.752437	0.181231
GOLGA1	chr9	-	ENST00000373555	3'-UTR	0----0.0652----0.5376----{0.8589}----1	124878962	AGACA	0.287	0.699	0.535	1.066	0.744	0.752	0.75225	0.0968684
MSH6	chr2	+	ENST00000652107	3'-UTR	0----0.0887----0.5823----{0.5825}----1	47806861	AGACU	0.108	0.068	0.093	0.108	0.12	0.225	0.751905	0.235677
FURIN	chr15	+	ENST00000268171	16_exon_of_total_16_exon	0----0.0666----{0.5423}----0.6282----1	90881513	AGACU	0.132	0.076	0.073	0.121	0.184	0.168	0.75127	0.0763355
AIDA	chr1	-	ENST00000340020	3'-UTR	0----0.0585----0.3681----{0.4820}----1	222669553	AGACU	0.359	0.208	0.137	0.323	0.441	0.421	0.75124	0.11806
PNPLA2	chr11	+	ENST00000336615	2_intron_of_total_9_intron	NA	820934	AGACU	0.113	0.07	0.063	0.147	0.092	0.175	0.750972	0.137567
KIF5B	chr10	-	ENST00000302418	3'-UTR	0----0.0771----0.5701----{0.6267}----1	32011204	GGACU	0.104	0.163	0.124	0.139	0.247	0.272	0.750919	0.148485
AP5Z1	chr7	+	ENST00000647984	2_intron_of_total_15_intron	NA	4781578	AGACA	0.271	0.421	0.219	0.626	0.479	0.428	0.750835	0.0708414
WRAP73	chr1	-	ENST00000378322	10_exon_of_total_11_exon	0----0.0295----{0.5070}----0.6842----1	3632306	AGACA	0.57	0.298	0.202	0.63	0.722	0.448	0.750386	0.155772
AIFM1	chrX	-	ENST00000675050	16_intron_of_total_16_intron	NA	130129474	AGACU	0.177	0.144	0.214	0.254	0.211	0.435	0.750386	0.212463
ASCC3	chr6	-	ENST00000369162	3'-UTR	0----0.0382----0.8530----{0.8688}----1	100509257	UGACA	0.276	0.251	0.155	0.362	0.112	0.673	0.750022	0.441949
BNIP3L	chr8	+	ENST00000523949	5_intron_of_total_5_intron	NA	26412303	AGACU	0.126	0.087	0.151	0.198	0.145	0.269	0.749593	0.133568
PIKFYVE	chr2	+	ENST00000264380	9_exon_of_total_42_exon	0----0.0172----{0.1252}----0.6527----1	208300956	AGACC	0.064	0.074	0.144	0.144	0.049	0.281	0.749192	0.449285
ADCY7	chr16	+	ENST00000394697	3'-UTR	0----0.0494----0.5743----{0.6376}----1	50315896	AGACA	0.278	0.327	0.165	0.391	0.577	0.326	0.748907	0.134348
ACP5	chr19	-	ENST00000592828	7_exon_of_total_7_exon	0----0.2354----{0.7274}----0.7955----1	11575128	AGACU	0.079	0.119	0.071	0.111	0.158	0.183	0.748717	0.0847594
KLF6	chr10	-	ENST00000461124	2_intron_of_total_2_intron	NA	3779328	GGACU	0.055	0.104	0.113	0.101	0.119	0.237	0.748588	0.284443
NOP9	chr14	+	ENST00000267425	2_exon_of_total_10_exon	0----0.0174----{0.0691}----0.3335----1	24300473	GGACU	0.191	0.082	0.152	0.292	0.131	0.291	0.748461	0.212461
RSRP1	chr1	-	ENST00000473314	1_intron_of_total_5_intron	NA	25263957	UGACU	0.083	0.187	0.083	0.287	0.123	0.183	0.748364	0.253944
NLRC3	chr16	-	ENST00000359128	3'-UTR	0----0.0660----0.5646----{0.8961}----1	3539698	UGACA	0.131	0.142	0.111	0.135	0.203	0.307	0.748193	0.221344
METTL9	chr16	+	ENST00000567404	5_exon_of_total_5_exon	0----0.0446----{0.9332}----1.0000----1	21655273	GGACA	0.448	0.35	0.547	0.575	1.085	0.599	0.748078	0.200769
PJA2	chr5	-	ENST00000361557	5_exon_of_total_9_exon	0----0.0000----{0.3516}----0.4579----1	109362858	AGACU	0.119	0.093	0.078	0.145	0.185	0.157	0.747869	0.0175844
FAM168A	chr11	-	ENST00000356467	3'-UTR	0----0.0289----0.1274----{0.2885}----1	73405603	AGACU	0.145	0.071	0.264	0.323	0.36	0.123	0.747745	0.309962
USP34	chr2	-	ENST00000398571	48_exon_of_total_80_exon	0----0.0338----{0.5609}----0.9453----1	61256450	AGACA	0.496	0.236	0.287	0.577	0.587	0.547	0.747686	0.0980103
GRSF1	chr4	-	ENST00000254799	4_exon_of_total_10_exon	0----0.0095----{0.1295}----0.2278----1	70832327	AGACA	0.243	0.374	0.263	0.5	0.535	0.442	0.747094	0.0201351
TBC1D10B	chr16	-	ENST00000409939	1_exon_of_total_9_exon	0----0.0869----{0.2168}----0.7648----1	30369718	GGACC	0.062	0.056	0.084	0.105	0.07	0.164	0.74693	0.232768
TBC1D5	chr3	-	ENST00000414318	1_intron_of_total_8_intron	NA	18346505	AGACU	0.071	0.146	0.072	0.076	0.228	0.181	0.746915	0.289767
CCSER2	chr10	+	ENST00000372088	3_exon_of_total_10_exon	0----0.0338----{0.2266}----0.4447----1	84373676	AGACU	0.158	0.044	0.087	0.154	0.132	0.199	0.746915	0.182375
DERL1	chr8	-	ENST00000259512	3'-UTR	0----0.0560----0.2913----{0.5232}----1	123014701	AGACU	0.16	0.082	0.065	0.158	0.216	0.141	0.746334	0.138811
MSL1	chr17	+	ENST00000398532	5_exon_of_total_9_exon	0----0.1275----{0.4211}----0.4939----1	40132088	AGACC	0.108	0.067	0.085	0.152	0.082	0.202	0.745817	0.228226
ZNF101	chr19	+	ENST00000592502	3'-UTR	0----0.0269----0.3093----{0.5110}----1	19681236	AGACC	0.071	0.142	0.112	0.272	0.176	0.097	0.745817	0.283037
BRWD1	chr21	-	ENST00000333229	40_exon_of_total_42_exon	0----0.0323----{0.5492}----0.7190----1	39199174	AGACA	1.559	0.794	0.794	0.888	2.658	1.731	0.745741	0.303868
RXRB	chr6_GL000255v2_alt	-	ENST00000383217	4_exon_of_total_10_exon	0----0.0729----{0.3156}----0.6236----1	4392279	AGACC	0.112	0.06	0.094	0.129	0.16	0.157	0.745617	0.0375419
KLHL21	chr1	-	ENST00000377658	3'-UTR	0----0.0116----0.4114----{0.5781}----1	6592616	AGACA	0.624	1.178	0.664	1.622	0.888	1.622	0.744667	0.147228
TBC1D10B	chr16	-	ENST00000409939	1_exon_of_total_9_exon	0----0.0869----{0.2601}----0.7648----1	30369563	GGACA	0.499	0.152	0.353	0.281	0.849	0.552	0.744418	0.317528
HNRNPU	chr1	-	ENST00000366527	2_exon_of_total_2_exon	NA	244842929	AGACU	0.083	0.123	0.074	0.148	0.188	0.133	0.744161	0.0478399
URI1	chr19	+	ENST00000360605	3_exon_of_total_11_exon	0----0.0304----{0.1178}----0.9348----1	29985262	AGACU	0.071	0.138	0.111	0.146	0.141	0.249	0.744161	0.167851
MRPL44	chr2	+	ENST00000258383	3_exon_of_total_4_exon	0----0.0059----{0.4606}----0.5974----1	223963875	AGACU	0.121	0.077	0.097	0.176	0.145	0.173	0.743796	0.0165068
PCNX3	chr11	+	ENST00000355703	35_exon_of_total_35_exon	0----0.0755----{0.9193}----0.9351----1	65636866	GGACA	0.402	0.608	0.941	1.352	0.868	1.047	0.743753	0.107194
SLAMF6	chr1	-	ENST00000368059	3_exon_of_total_8_exon	0----0.0255----{0.1841}----0.3886----1	160491335	UGACC	0.075	0.079	0.147	0.202	0.168	0.134	0.74366	0.0928648
AP3M2	chr8	+	ENST00000518421	3'-UTR	0----0.0793----0.4219----{0.4505}----1	42169166	GGACC	0.115	0.064	0.125	0.204	0.063	0.242	0.743594	0.337064
AP1B1	chr22	-	ENST00000357586	5_exon_of_total_23_exon	0----0.0418----{0.1419}----0.7261----1	29358833	AGACA	0.66	0.495	0.26	0.35	0.744	1.275	0.743476	0.36305
MTA1	chr14	+	ENST00000435036	5'-UTR	0----{0.2895}----0.5568----0.8227----1	105458339	AGACA	0.347	0.203	0.305	0.479	0.43	0.522	0.743027	0.0261384
H2AZ2	chr7	-	ENST00000222690	3'-UTR	0----0.0279----0.1186----{0.6409}----1	44828156	AGACA	0.457	0.365	0.387	0.64	0.611	0.772	0.742682	0.015672
CTBP1	chr4	-	ENST00000382952	5'-UTR	0----{0.0880}----0.1620----0.6805----1	1241515	AGACU	0.084	0.097	0.134	0.226	0.156	0.145	0.742451	0.0894953
ENSG00000260537	chr16	+	ENST00000443119	3'-UTR	0----0.0351----0.7175----{0.7616}----1	70372079	GGACA	0.971	0.988	0.778	1.528	1.803	1.248	0.742437	0.0459176
SIN3A	chr15	-	ENST00000394947	20_exon_of_total_21_exon	0----0.0448----{0.5728}----0.6133----1	75375705	GGACU	0.069	0.11	0.038	0.177	0.098	0.088	0.742275	0.242753
DDB2	chr11	+	ENST00000614825	5_exon_of_total_6_exon	0----0.1984----{0.8486}----1.0000----1	47232911	AGACU	0.181	0.054	0.043	0.164	0.13	0.171	0.742146	0.292455
MGAT2	chr14	+	ENST00000305386	1_exon_of_total_1_exon	0----0.1752----{0.6623}----0.6761----1	49622575	GGACC	0.076	0.088	0.141	0.132	0.156	0.222	0.741688	0.116895
DCP1B	chr12	-	ENST00000280665	7_exon_of_total_9_exon	0----0.0128----{0.6252}----0.9247----1	1952694	AGACA	0.412	0.56	0.699	1.72	0.539	0.535	0.74162	0.444065
MTHFR	chr1	-	ENST00000376592	3'-UTR	0----0.1731----0.4083----{0.4506}----1	11790325	GGACU	0.155	0.173	0.108	0.273	0.157	0.299	0.741591	0.141331
ANKRD10	chr13	-	ENST00000267339	3_intron_of_total_5_intron	NA	110903278	GGACC	0.075	0.118	0.063	0.152	0.157	0.119	0.741467	0.0550061
SDHAF1	chr19	+	ENST00000378887	3'-UTR	0----0.0773----0.3867----{0.6827}----1	35995955	GGACA	0.125	0.493	0.247	0.602	0.45	0.394	0.741296	0.213166
UBA2	chr19	+	ENST00000586313	3'-UTR	0----0.0508----0.2051----{0.8580}----1	34458920	AGACA	0.317	0.447	0.183	0.214	0.558	0.811	0.741225	0.350463
CSTB	chr21	-	ENST00000639959	3'-UTR	0----0.0000----0.0884----{0.1062}----1	43774168	AGACU	0.075	0.093	0.069	0.141	0.113	0.142	0.740613	0.0132385
METTL13	chr1	+	ENST00000361735	2_exon_of_total_8_exon	0----0.0914----{0.3325}----0.7150----1	171784398	GGACU	0.189	0.241	0.253	0.347	0.366	0.428	0.740341	0.00923722
ATRX	chrX	-	ENST00000373344	9_exon_of_total_35_exon	0----0.0193----{0.1966}----0.6891----1	77683275	AGACU	0.152	0.08	0.123	0.158	0.287	0.148	0.740213	0.211936
CDV3	chr3	+	ENST00000264993	3'-UTR	0----0.1071----0.3390----{0.4375}----1	133588376	UGACU	0.096	0.044	0.057	0.129	0.136	0.064	0.739892	0.197255
FBXL5	chr4	-	ENST00000341285	9_exon_of_total_11_exon	0----0.0201----{0.5146}----0.6153----1	15625376	GGACU	0.19	0.251	0.28	0.439	0.353	0.412	0.739764	0.0118808
SUDS3	chr12	+	ENST00000543473	3'-UTR	0----0.0290----{0.2379}----0.2379----1	118414433	UGACU	0.108	0.086	0.148	0.15	0.175	0.246	0.739494	0.100548
LEMD2	chr6	-	ENST00000293760	1_intron_of_total_8_intron	NA	33787768	AGACU	0.088	0.24	0.135	0.141	0.345	0.287	0.739456	0.248636
JMJD8	chr16	-	ENST00000609261	3'-UTR	0----0.0078----0.4188----{0.9529}----1	681760	GGACC	0.084	0.188	0.16	0.313	0.313	0.095	0.738968	0.318339
ACTR6	chr12	+	ENST00000553038	9_intron_of_total_9_intron	NA	100224335	AGACU	0.209	0.193	0.048	0.223	0.135	0.393	0.738888	0.341856
LCP2	chr5	-	ENST00000046794	17_intron_of_total_20_intron	NA	170254154	AGACA	0.245	0.405	1.032	1.415	0.253	1.139	0.738851	0.43332
SLA	chr8	-	ENST00000338087	8_exon_of_total_9_exon	0----0.1229----{0.3202}----0.4003----1	133040023	AGACU	0.078	0.074	0.056	0.158	0.074	0.115	0.738352	0.189824
SMPD4	chr2	-	ENST00000431183	3_intron_of_total_16_intron	NA	130173313	AGACU	0.042	0.097	0.075	0.183	0.078	0.096	0.738313	0.281194
HERPUD1	chr16	+	ENST00000439977	8_exon_of_total_8_exon	0----0.0361----{0.3996}----0.4483----1	56943151	AGACC	0.07	0.104	0.058	0.104	0.212	0.071	0.738209	0.34972
DBNL	chr7	+	ENST00000448521	3'-UTR	0----0.0036----0.1347----{0.8980}----1	44068449	GGACU	0.234	0.327	0.299	0.622	0.19	0.622	0.737636	0.314226
VAMP4	chr1	-	ENST00000236192	3'-UTR	0----0.0412----0.1268----{0.1945}----1	171704168	GGACU	0.06	0.055	0.089	0.168	0.059	0.113	0.736966	0.284051
DDT	chr22	-	ENST00000350608	4_exon_of_total_4_exon	0----0.1908----{0.7049}----0.7228----1	23971562	UGACU	0.122	0.097	0.042	0.049	0.19	0.196	0.736966	0.359977
IL16	chr15	+	ENST00000302987	18_intron_of_total_18_intron	NA	81307378	GGACU	0.064	0.049	0.073	0.062	0.123	0.125	0.736966	0.174778
HNRNPA3	chr2	+	ENST00000679159	3'-UTR	0----0.0186----0.2182----{0.4437}----1	177220677	AGACC	0.122	0.041	0.113	0.122	0.178	0.16	0.736966	0.126543
RAB8B	chr15	+	ENST00000321437	3'-UTR	0----0.0040----0.1340----{0.7102}----1	63266385	AGACA	0.444	0.645	0.609	0.964	1.186	0.679	0.736456	0.108742
PPP2R5D	chr6	+	ENST00000394110	16_exon_of_total_16_exon	0----0.0432----{0.5912}----0.6351----1	43011159	AGACA	0.448	0.331	0.448	0.758	0.891	0.395	0.73626	0.202093
IFI44	chr1	+	ENST00000470323	6_intron_of_total_6_intron	NA	78662125	GAACA	0.31	0.557	0.688	0.683	0.822	1.085	0.736038	0.100195
MTHFD1	chr14	+	ENST00000545908	20_exon_of_total_27_exon	0----0.0583----{0.3452}----0.4831----1	64442124	AGACC	0.105	0.132	0.053	0.208	0.051	0.224	0.73597	0.369523
EFHC1	chr6	+	ENST00000637849	1_intron_of_total_9_intron	NA	52405316	GGACC	0.228	0.304	0.299	0.398	0.62	0.366	0.735924	0.137799
PBRM1	chr3	-	ENST00000356770	17_exon_of_total_28_exon	0----0.0004----{0.3662}----0.6396----1	52589186	GGACU	0.06	0.15	0.044	0.222	0.089	0.112	0.735829	0.347538
CYTH4	chr22	+	ENST00000248901	3'-UTR	0----0.0201----0.4053----{0.6214}----1	37314176	AAACU	0.307	0.364	0.291	0.643	0.402	0.557	0.735765	0.0828343
H1-0	chr22	+	ENST00000340857	1_exon_of_total_1_exon	0----0.1434----{0.1838}----0.4088----1	37805633	AGACA	0.479	0.402	0.267	0.573	0.899	0.439	0.735205	0.195347
POLE3	chr9	-	ENST00000479871	3_exon_of_total_3_exon	NA	113408878	GGACA	0.158	0.336	0.233	0.203	0.514	0.493	0.73498	0.249235
SPPL2B	chr19	+	ENST00000621568	8_intron_of_total_8_intron	NA	2341225	UGACU	0.107	0.038	0.111	0.144	0.064	0.218	0.73471	0.341366
ZNFX1	chr20	-	ENST00000371754	3_exon_of_total_15_exon	0----0.0867----{0.3851}----0.8151----1	49270249	GGACU	0.124	0.168	0.044	0.192	0.185	0.182	0.734387	0.176326
BTBD1	chr15	-	ENST00000261721	3'-UTR	0----0.0316----0.4853----{0.7630}----1	83017179	UGACA	0.18	0.071	0.15	0.327	0.204	0.136	0.734085	0.258193
HELZ	chr17	-	ENST00000358691	3'-UTR	0----0.0130----0.4349----{0.7816}----1	67073460	AGACU	0.154	0.085	0.218	0.104	0.287	0.369	0.733805	0.333116
ABCF3	chr3	+	ENST00000292808	3'-UTR	0----0.0139----0.8748----{0.9311}----1	184193836	UGACU	0.142	-0.002	0.097	0.125	0.222	0.047	0.733309	0.474142
ATP5IF1	chr1_KZ208904v1_alt	+	ENST00000642464	3'-UTR	0----0.1252----0.4858----{0.8765}----1	31675	AGACA	0.709	0.555	0.194	0.679	0.408	1.336	0.732804	0.379621
SEC13	chr3	-	ENST00000492602	2_intron_of_total_2_intron	NA	10301219	GGACU	0.123	0.272	0.09	0.241	0.277	0.288	0.732795	0.190526
TENT2	chr5	+	ENST00000423041	7_exon_of_total_16_exon	0----0.1257----{0.3081}----0.5734----1	79641112	AGACU	0.169	0.119	0.058	0.259	0.238	0.078	0.73279	0.324844
HMCES	chr3	+	ENST00000417226	3'-UTR	0----0.0557----0.6859----{0.6973}----1	129304842	AGACC	0.102	0.052	0.103	0.088	0.146	0.193	0.732468	0.197581
AFF1	chr4	+	ENST00000395146	3'-UTR	0----0.0287----0.4236----{0.4312}----1	87135771	AGACA	0.547	0.311	0.298	1.102	0.35	0.468	0.731965	0.392828
RAB8B	chr15	+	ENST00000321437	3'-UTR	0----0.0040----0.1340----{0.7327}----1	63266493	AGACU	0.08	0.059	0.067	0.06	0.058	0.224	0.731352	0.496983
RBM33	chr7	+	ENST00000401878	3'-UTR	0----0.0212----0.3667----{0.3992}----1	155775371	UGACU	0.236	0.055	0.168	0.251	0.222	0.289	0.731297	0.187148
GOLGA8A	chr15	-	ENST00000699472	5'-UTR	0----{0.1209}----0.2289----0.5544----1	34404942	AGACU	0.152	0.035	0.107	0.182	0.147	0.159	0.731065	0.191155
TGFBR2	chr3	+	ENST00000295754	3'-UTR	0----0.0625----0.4386----{0.8839}----1	30693616	AGACA	0.224	0.319	0.174	0.377	0.325	0.488	0.730917	0.0708836
ADD1	chr4	+	ENST00000683351	10_intron_of_total_15_intron	NA	2905996	AGACU	0.183	0.054	0.092	0.221	0.123	0.202	0.730813	0.21506
HACD4	chr9	-	ENST00000495827	3'-UTR	0----0.0060----0.0905----{0.2495}----1	21005720	GGACU	0.095	0.081	0.144	0.208	0.193	0.13	0.73064	0.0862259
NOTCH2	chr1	-	ENST00000256646	34_exon_of_total_34_exon	0----0.0224----{0.5675}----0.6715----1	119916493	UGACU	0.156	0.112	0.049	0.125	0.155	0.246	0.73058	0.22064
CD28	chr2	+	ENST00000374481	3'-UTR	0----0.0490----0.1167----{0.2724}----1	203735617	AGACU	0.085	0.123	0.15	0.177	0.222	0.195	0.730503	0.0318683
VCPIP1	chr8	-	ENST00000310421	3_exon_of_total_3_exon	0----0.0274----{0.3650}----0.3959----1	66634808	GGACA	1.2	1.014	0.941	1.537	1.559	2.138	0.730274	0.0569778
DCAKD	chr17	-	ENST00000342350	3'-UTR	0----0.1666----0.4905----{0.7045}----1	45023972	GGACC	0.156	0.045	0.101	0.158	0.179	0.164	0.730262	0.170168
BCL2L13	chr22	+	ENST00000337612	3'-UTR	0----0.0720----0.1509----{0.5680}----1	17728736	AGACU	0.12	0.119	0.18	0.239	0.279	0.177	0.730063	0.0706422
RBMX2	chrX	+	ENST00000305536	6_exon_of_total_6_exon	0----0.0252----{0.4586}----0.5568----1	130412669	AGACC	0.081	0.066	0.061	0.124	0.132	0.089	0.730013	0.0565342
TM2D2	chr8	-	ENST00000456845	4_exon_of_total_4_exon	0----0.0774----{0.1936}----0.2340----1	38991464	GGACA	0.442	0.473	0.409	0.711	0.47	1.014	0.729318	0.20498
PIM1	chr6	+	ENST00000373509	3'-UTR	0----0.1569----0.5054----{0.9301}----1	37175239	UGACU	0.133	0.071	0.135	0.146	0.173	0.243	0.729285	0.112602
YIPF3	chr6	-	ENST00000372422	3'-UTR	0----0.0790----0.7777----{0.8142}----1	43512111	AGACU	0.088	0.085	0.087	0.151	0.162	0.118	0.729176	0.0492329
PPIL2	chr22	+	ENST00000679479	20_exon_of_total_20_exon	NA	21697509	GGACA	0.466	0.401	0.285	0.811	0.461	0.637	0.728676	0.113245
SYNE1	chr6	-	ENST00000367257	3'-UTR	0----0.0000----0.8100----{0.9277}----1	152122049	UGACC	0.097	0.044	0.095	0.149	0.143	0.099	0.728382	0.0927907
SUGP2	chr19	-	ENST00000594773	3_exon_of_total_12_exon	0----0.0158----{0.3089}----0.7649----1	19025125	AGACA	0.486	0.529	0.194	1.192	0.408	0.403	0.728348	0.426683
SLC25A37	chr8	+	ENST00000417331	3'-UTR	0----0.0639----0.7170----{0.9265}----1	23571409	GGACC	0.186	0.189	0.204	0.427	0.293	0.239	0.727967	0.150308
ASH1L	chr1	-	ENST00000368346	3_exon_of_total_28_exon	0----0.0536----{0.4485}----0.7997----1	155478153	AGACA	0.32	0.276	0.384	0.412	0.722	0.489	0.727809	0.137428
TMBIM1	chr2	-	ENST00000258412	3'-UTR	0----0.0340----0.4424----{0.4712}----1	218275408	UGACU	0.035	0.118	0.097	0.102	0.162	0.15	0.727703	0.15823
CARD8	chr19	-	ENST00000517510	10_intron_of_total_10_intron	NA	48211426	AGACC	0.079	0.128	0.04	0.23	0.115	0.064	0.72759	0.400779
EXOC2	chr6	-	ENST00000230449	17_exon_of_total_28_exon	0----0.0368----{0.4443}----0.6596----1	562818	AGACU	0.087	0.177	0.041	0.145	0.121	0.239	0.727474	0.283491
METAP2	chr12	+	ENST00000535095	4_exon_of_total_10_exon	0----0.2715----{0.4118}----0.6775----1	95485894	AGACC	0.037	0.056	0.11	0.12	0.125	0.091	0.726982	0.169046
GLIPR1	chr12	+	ENST00000266659	3'-UTR	0----0.0217----0.1595----{0.4389}----1	75500602	AGACA	0.479	0.231	0.739	0.888	0.923	0.587	0.726774	0.162793
PDIA6	chr2	-	ENST00000272227	3'-UTR	0----0.0391----0.6196----{0.7903}----1	10783868	GGACA	0.27	0.231	0.197	0.493	0.394	0.268	0.726594	0.133798
BTAF1	chr10	+	ENST00000265990	3'-UTR	0----0.0367----0.7005----{0.8485}----1	92030170	AGACC	0.149	0.038	0.091	0.145	0.198	0.117	0.726549	0.208857
TCF20	chr22	-	ENST00000677622	2_exon_of_total_6_exon	0----0.0460----{0.1470}----0.8177----1	42214535	GGACA	0.812	0.294	0.981	1.311	1.41	0.732	0.72642	0.198438
CYBA	chr16	-	ENST00000696156	1_intron_of_total_4_intron	NA	88649364	AGACU	0.132	0.196	0.135	0.384	0.222	0.16	0.726332	0.26621
GPBP1	chr5	+	ENST00000424459	5'-UTR	0----{0.2018}----0.2720----0.5885----1	57176128	GGACA	0.278	0.311	0.18	0.391	0.326	0.555	0.726043	0.117219
BAZ1B	chr7	-	ENST00000339594	3'-UTR	0----0.0589----0.7869----{0.8494}----1	73441326	UGACU	0.143	0.028	0.089	0.117	0.077	0.236	0.725825	0.39128
SPCS3	chr4	+	ENST00000503362	3'-UTR	0----0.0243----0.1431----{0.2373}----1	176328760	AGACA	0.191	0.174	0.282	0.421	0.208	0.441	0.725773	0.19032
NCOA5	chr20	-	ENST00000290231	7_exon_of_total_8_exon	0----0.0543----{0.3434}----0.5940----1	46063577	AGACA	1.758	1.032	0.901	1.571	2.438	2.095	0.725743	0.0936456
IVD	chr15	+	ENST00000650656	3'-UTR	0----0.0730----0.3333----{0.6133}----1	40419544	UGACU	0.409	0.254	0.079	0.319	0.716	0.192	0.725644	0.439929
CCPG1	chr15	-	ENST00000442196	8_exon_of_total_9_exon	0----0.0417----{0.3783}----0.7239----1	55360576	GAACU	1.941	1.007	1.073	2.397	2.351	1.899	0.725149	0.0813908
ENSG00000285920	chr15	+	ENST00000668616	3_intron_of_total_14_intron	NA	41300285	AGACC	0.134	0.124	0.085	0.219	0.15	0.198	0.72514	0.0467689
CD96	chr3	+	ENST00000494798	3'-UTR	0----0.0275----0.8646----{0.9647}----1	111665678	AGACU	0.13	0.075	0.175	0.245	0.2	0.183	0.724765	0.08499
ZNF609	chr15	+	ENST00000326648	3'-UTR	0----0.0431----0.5134----{0.5329}----1	64681861	GGACU	0.186	0.046	0.182	0.338	0.141	0.205	0.724366	0.294252
NFAT5	chr16	+	ENST00000426654	3'-UTR	0----0.0850----0.1061----{0.1247}----1	69647277	GGACU	0.182	0.324	0.299	0.403	0.378	0.549	0.724366	0.0665365
CIC	chr19	+	ENST00000572681	3'-UTR	0----0.0083----0.9264----{0.9325}----1	42295241	GGACA	0.9	0.493	0.567	1.043	1.007	1.188	0.724249	0.059183
EXOSC4	chr8	+	ENST00000525936	2_intron_of_total_2_intron	NA	144080087	AGACU	0.136	0.152	0.266	0.205	0.369	0.341	0.723886	0.141471
VPS8	chr3	+	ENST00000287546	47_exon_of_total_47_exon	0----0.0339----{0.8811}----0.8833----1	185052014	UGACU	0.091	0.094	0.053	0.202	0.064	0.127	0.723568	0.324378
SOS2	chr14	-	ENST00000216373	3'-UTR	0----0.0536----0.7796----{0.9036}----1	50117660	AGACU	0.088	0.047	0.117	0.104	0.08	0.232	0.72316	0.372524
RNF213	chr17	+	ENST00000582970	31_intron_of_total_67_intron	NA	80351072	GGACC	0.328	0.256	0.177	0.496	0.556	0.204	0.722868	0.265681
KLHL21	chr1	-	ENST00000377658	1_exon_of_total_4_exon	0----0.0116----{0.1130}----0.4114----1	6602362	GGACU	0.185	0.204	0.246	0.511	0.213	0.324	0.72281	0.251571
SUMO3	chr21	-	ENST00000397898	2_exon_of_total_4_exon	0----0.0467----{0.0708}----0.2760----1	44814082	UGACC	0.031	0.132	0.163	0.122	0.283	0.133	0.722734	0.344843
SRRT	chr7	+	ENST00000611405	10_exon_of_total_20_exon	0----0.0816----{0.5023}----0.9615----1	100885311	AGACC	0.1	0.064	0.039	0.06	0.121	0.154	0.722681	0.261291
SSH1	chr12	-	ENST00000326495	15_exon_of_total_15_exon	0----0.0067----{0.2263}----0.2484----1	108788275	GGACA	0.429	0.257	0.146	0.454	0.362	0.557	0.722676	0.154243
NHLRC3	chr13	+	ENST00000470258	3'-UTR	0----0.2007----0.3381----{0.8108}----1	39049485	AGACU	0.176	0.141	0.18	0.3	0.183	0.337	0.722378	0.138363
ATXN7	chr3	+	ENST00000674280	7_exon_of_total_13_exon	0----0.0568----{0.1940}----0.4354----1	63982404	AGACA	0.679	0.194	0.752	0.888	1.139	0.654	0.722332	0.194914
CRLF3	chr17	-	ENST00000324238	3'-UTR	0----0.0143----0.4769----{0.8959}----1	30782982	GGACU	0.085	0.091	0.081	0.132	0.117	0.175	0.722296	0.0813906
ARMCX3	chrX	+	ENST00000341189	5_exon_of_total_5_exon	0----0.2322----{0.4306}----0.5378----1	101625719	UGACU	0.034	0.079	0.144	0.065	0.205	0.154	0.722296	0.347095
KDM5A	chr12	-	ENST00000399788	27_exon_of_total_28_exon	0----0.0214----{0.4686}----0.4955----1	292838	UGACU	0.139	0.049	0.049	0.136	0.093	0.162	0.722282	0.238005
ZNF24	chr18	-	ENST00000589881	3'-UTR	0----0.0005----0.0790----{0.3184}----1	35337283	AGACA	0.434	0.925	0.268	0.827	0.276	1.581	0.72217	0.469151
BUB1	chr2	-	ENST00000302759	10_exon_of_total_25_exon	0----0.0181----{0.3325}----0.8841----1	110661615	AGACU	0.134	0.264	0.287	0.384	0.319	0.427	0.722147	0.0694439
RPS6KB1	chr17	+	ENST00000393021	7_exon_of_total_16_exon	0----0.0779----{0.1544}----0.3369----1	59930165	AGACA	0.085	0.563	0.664	1.089	0.539	0.535	0.721266	0.33069
PALM2AKAP2	chr9	+	ENST00000374530	8_exon_of_total_11_exon	0----0.0382----{0.3252}----0.4730----1	110137730	GGACA	0.241	0.407	0.904	0.755	0.749	1.054	0.720888	0.231193
MAPK8IP3	chr16	+	ENST00000685674	5_intron_of_total_8_intron	NA	1745512	AGACA	0.369	0.612	0.457	0.901	0.931	0.538	0.720823	0.117087
DDB1	chr11	-	ENST00000540166	28_exon_of_total_29_exon	0----0.1009----{0.9322}----0.9403----1	61300904	AGACA	0.276	0.529	0.302	0.517	0.8	0.507	0.720451	0.131171
CNOT6L	chr4	-	ENST00000504123	3'-UTR	0----0.0068----0.1970----{0.6758}----1	77716230	AGACU	0.152	0.104	0.067	0.119	0.208	0.205	0.719892	0.144055
AKTIP	chr16	-	ENST00000394657	8_exon_of_total_10_exon	0----0.0558----{0.3469}----0.4245----1	53494153	AGACC	0.078	0.133	0.041	0.07	0.171	0.174	0.719688	0.282342
ZNF22	chr10	+	ENST00000298299	3'-UTR	0----0.0689----0.3899----{0.7275}----1	45004753	GGACC	0.063	0.139	0.234	0.11	0.471	0.137	0.719656	0.515767
ENSG00000284461	chr7	+	ENST00000503687	3_intron_of_total_12_intron	NA	66639090	UGACC	0.088	0.013	0.083	0.097	0.171	0.035	0.719612	0.447715
JRK	chr8	-	ENST00000614134	3'-UTR	0----0.0373----0.2284----{0.4650}----1	142662238	AGACU	0.09	0.057	0.085	0.141	0.148	0.093	0.719448	0.0820994
PROSER1	chr13	-	ENST00000352251	5'-UTR	0----{0.0795}----0.1635----0.7105----1	39037677	GGACU	0.124	0.06	0.11	0.195	0.093	0.196	0.719191	0.200606
DR1	chr1	+	ENST00000370272	3_exon_of_total_3_exon	0----0.0730----{0.1115}----0.1254----1	93360498	AGACA	0.334	0.299	0.297	0.379	0.709	0.443	0.719172	0.184288
IL16	chr15	+	ENST00000302987	3'-UTR	0----0.0266----0.4551----{0.4558}----1	81308804	GGACA	0.119	0.159	0.129	0.165	0.279	0.226	0.719132	0.103599
PIGQ	chr16	+	ENST00000409527	12_exon_of_total_12_exon	0----0.0883----{0.9979}----1.0000----1	583031	GGACU	0.338	0.478	0.356	0.707	0.463	0.759	0.718881	0.0918594
MRPS6	chr21	+	ENST00000488492	1_intron_of_total_4_intron	NA	34098483	AGACU	0.239	0.126	0.211	0.266	0.276	0.406	0.718818	0.0981995
GNAI3	chr1	+	ENST00000369851	3'-UTR	0----0.0117----0.1295----{0.1482}----1	109592491	UGACA	0.265	0.096	0.265	0.301	0.33	0.399	0.71841	0.123832
MMS19	chr10	-	ENST00000434538	1_exon_of_total_18_exon	0----0.0000----{0.0069}----0.8299----1	97467510	AGACA	0.64	0.926	0.529	1.978	0.606	0.862	0.717972	0.398728
MRPS6	chr21	+	ENST00000488492	3_intron_of_total_4_intron	NA	34103621	AGACU	0.073	0.087	0.13	0.213	0.139	0.125	0.717936	0.138613
MAPKAPK3	chr3	+	ENST00000446044	12_exon_of_total_13_exon	0----0.1995----{0.5264}----0.5840----1	50647184	AGACC	0.078	0.105	0.045	0.19	0.096	0.089	0.717857	0.274778
ENSG00000272916	chr10	-	ENST00000603027	5'-UTR	0----{0.0940}----0.1073----0.5280----1	73808465	AGACA	0.718	0.523	0.63	0.538	1.4	1.139	0.717715	0.253053
AFTPH	chr2	+	ENST00000695864	2_exon_of_total_10_exon	0----0.0843----{0.1794}----0.7704----1	64551864	AGACC	0.087	0.062	0.073	0.116	0.063	0.186	0.717337	0.311511
GPATCH2L	chr14	+	ENST00000261530	3'-UTR	0----0.0057----0.1091----{0.5950}----1	76208664	UGACU	0.055	0.071	0.065	0.117	0.168	0.029	0.717192	0.419039
DDX21	chr10	+	ENST00000685106	3'-UTR	0----0.0289----0.7237----{0.9905}----1	68983653	GGACU	0.139	0.084	0.156	0.267	0.261	0.095	0.717034	0.284144
LAX1	chr1	+	ENST00000442561	3'-UTR	0----0.1171----0.4830----{0.9217}----1	203776116	AGACU	0.174	0.186	0.061	0.376	0.135	0.181	0.716952	0.358918
TGOLN2	chr2	-	ENST00000377386	3'-UTR	0----0.0045----0.2217----{0.3864}----1	85321738	AGACA	0.64	0.655	0.194	0.66	0.711	1.076	0.71667	0.187146
GATD1	chr11	-	ENST00000465313	3_intron_of_total_3_intron	NA	770166	AGACA	0.365	0.253	0.355	0.269	0.564	0.766	0.716658	0.282799
PDCL	chr9	-	ENST00000436632	2_intron_of_total_2_intron	NA	122820233	UGACC	0.057	0.176	0.207	0.212	0.272	0.239	0.716492	0.164709
PRPSAP1	chr17	-	ENST00000446526	3'-UTR	0----0.0620----0.3991----{0.4477}----1	76311374	AGACA	0.654	0.425	0.311	0.741	0.705	0.838	0.716478	0.0828164
RNF144A	chr2	+	ENST00000320892	3'-UTR	0----0.0738----0.2274----{0.2538}----1	7039911	GGACC	0.153	0.026	0.09	0.115	0.191	0.136	0.71644	0.26486
CHD3	chr17	+	ENST00000700753	20_intron_of_total_39_intron	NA	7901436	AGACU	0.17	0.057	0.07	0.119	0.153	0.216	0.716418	0.238754
LIX1L	chr1	-	ENST00000604000	3'-UTR	0----0.0226----0.2766----{0.7938}----1	145934245	UGACA	0.198	0.151	0.267	0.301	0.374	0.337	0.716207	0.0380979
PCNX1	chr14	+	ENST00000304743	18_exon_of_total_36_exon	0----0.0305----{0.3198}----0.5766----1	71033984	AGACC	0.139	0.093	0.048	0.174	0.088	0.198	0.716207	0.234495
ASB2	chr14	-	ENST00000555019	5'-UTR	0----{0.0288}----0.0805----0.8121----1	93976495	AGACA	0.459	0.287	0.838	1.047	0.58	0.975	0.716049	0.195615
GK	chrX	+	ENST00000378943	3'-UTR	0----0.0483----0.4966----{0.5946}----1	30729105	GGACC	0.225	0.275	0.23	0.471	0.439	0.289	0.715863	0.0987736
MAP4K2	chr11	-	ENST00000294066	4_exon_of_total_32_exon	0----0.0091----{0.0441}----0.3537----1	64802478	UGACC	0.067	0.098	0.067	0.173	0.114	0.094	0.715666	0.15954
RFX7	chr15	-	ENST00000559847	7_exon_of_total_9_exon	0----0.0115----{0.7443}----0.9313----1	56094384	UGACA	0.368	0.146	0.112	0.337	0.204	0.487	0.715606	0.307106
SRRM2	chr16	+	ENST00000576924	9_intron_of_total_10_intron	NA	2759758	AGACC	0.067	0.073	0.047	0.081	0.113	0.113	0.7152	0.0437003
ARAP2	chr4	-	ENST00000503225	1_intron_of_total_12_intron	NA	36068044	AGACU	0.221	0.148	0.239	0.427	0.369	0.202	0.714968	0.184348
UBA6	chr4	-	ENST00000322244	3'-UTR	0----0.0038----0.3349----{0.4113}----1	67618267	AGACA	0.212	0.542	0.35	0.434	0.179	1.199	0.714843	0.527795
FNBP4	chr11	-	ENST00000263773	15_exon_of_total_17_exon	0----0.0131----{0.7024}----0.7700----1	47722999	AGACA	1.203	0.567	0.296	0.485	1.641	1.264	0.714445	0.369282
ATRX	chrX	-	ENST00000373344	9_exon_of_total_35_exon	0----0.0193----{0.1720}----0.6891----1	77683550	AGACA	0.535	0.725	0.992	0.82	1.697	1.178	0.714368	0.192064
ANKRD17	chr4	-	ENST00000358602	3'-UTR	0----0.0120----0.7356----{0.7451}----1	73076127	UGACU	0.195	0.042	0.136	0.254	0.146	0.212	0.714356	0.225438
CSTF1	chr20	+	ENST00000217109	6_exon_of_total_6_exon	0----0.0250----{0.3358}----0.3465----1	56403684	UGACU	0.114	0.027	0.179	0.192	0.236	0.097	0.714246	0.319859
UBXN6	chr19	-	ENST00000301281	3'-UTR	0----0.0507----0.7431----{0.8914}----1	4445213	GGACA	0.228	0.252	0.218	0.389	0.477	0.279	0.714049	0.117321
EPS8L2	chr11	+	ENST00000524763	1_intron_of_total_5_intron	NA	702962	UGACA	0.092	0.189	0.072	0.094	0.234	0.251	0.713895	0.293574
SMAP1	chr6	+	ENST00000316999	3'-UTR	0----0.1032----0.6538----{0.9684}----1	70861090	UGACA	0.19	0.123	0.076	0.245	0.141	0.252	0.713786	0.164725
PPIL2	chr22	+	ENST00000679479	20_exon_of_total_20_exon	NA	21697336	AGACA	0.332	0.794	0.227	0.794	0.455	0.97	0.713748	0.280078
NSD2	chr4	+	ENST00000508803	21_exon_of_total_22_exon	0----0.0237----{0.5079}----0.5657----1	1976514	AGACC	0.044	0.067	0.15	0.161	0.074	0.193	0.713561	0.310931
MAN2B2	chr4	+	ENST00000504248	13_exon_of_total_19_exon	0----0.0074----{0.6954}----0.9768----1	6609986	AGACA	0.375	0.395	0.162	0.302	0.303	0.923	0.713243	0.444363
NXPE3	chr3	+	ENST00000273347	8_exon_of_total_8_exon	0----0.0713----{0.2631}----0.2674----1	101821917	GGACA	0.886	0.479	0.251	1.311	0.53	0.808	0.713021	0.309744
CEACAM21	chr19	+	ENST00000618577	2_exon_of_total_3_exon	NA	41564967	GGACU	0.149	0.061	0.117	0.145	0.218	0.173	0.712942	0.107542
IFI44L	chr1	+	ENST00000370751	1_intron_of_total_8_intron	NA	78627322	AGACU	0.063	0.095	0.108	0.118	0.151	0.167	0.712902	0.0452792
PHF19	chr9	-	ENST00000373896	3'-UTR	0----0.0272----0.4473----{0.6626}----1	120857050	AGACA	0.379	0.264	0.21	0.25	0.663	0.485	0.712747	0.265718
UGGT1	chr2	+	ENST00000259253	3'-UTR	0----0.0147----0.4485----{0.5874}----1	128191237	AGACU	0.115	0.143	0.063	0.098	0.323	0.105	0.71249	0.457239
SETD5	chr3	+	ENST00000402198	3'-UTR	0----0.0778----0.7024----{0.7213}----1	9476222	GGACA	0.129	0.401	0.484	0.656	0.464	0.541	0.711994	0.172065
GAPVD1	chr9	+	ENST00000297933	3'-UTR	0----0.0362----0.5138----{0.6024}----1	125363559	AGACU	0.123	0.057	0.154	0.24	0.199	0.108	0.711693	0.22223
CCDC124	chr19	+	ENST00000445755	2_exon_of_total_5_exon	0----0.0456----{0.0719}----0.7264----1	17936446	GAACA	0.789	1.212	0.914	0.971	1.89	1.912	0.7114	0.173663
TMEM131L	chr4	+	ENST00000409663	34_exon_of_total_35_exon	0----0.0104----{0.9005}----0.9731----1	153635483	AGACU	0.075	0.049	0.149	0.143	0.124	0.18	0.711374	0.185109
SMG1	chr16	-	ENST00000446231	59_exon_of_total_63_exon	0----0.0228----{0.6697}----0.7068----1	18815563	AGACA	0.313	0.336	0.305	0.448	0.674	0.44	0.711333	0.116296
ARID4A	chr14	+	ENST00000348476	20_exon_of_total_23_exon	0----0.0457----{0.5448}----0.6870----1	58364865	UGACU	0.117	0.101	0.349	0.259	0.28	0.389	0.710776	0.273631
ENSG00000288674	chr1	+	ENST00000676884	3'-UTR	0----0.0826----0.2484----{0.8791}----1	226965097	AGACU	0.108	0.102	0.101	0.209	0.121	0.179	0.710751	0.124051
PHF21A	chr11	-	ENST00000676320	10_exon_of_total_19_exon	0----0.1015----{0.2186}----0.3761----1	45965437	AGACU	0.074	0.137	0.105	0.199	0.119	0.199	0.71024	0.11579
PCMTD1	chr8	-	ENST00000544451	2_exon_of_total_4_exon	0----0.0203----{0.0976}----0.2491----1	51833585	AGACC	0.117	0.114	0.074	0.189	0.152	0.158	0.710231	0.0242329
GLT8D1	chr3	-	ENST00000266014	3'-UTR	0----0.2053----0.8066----{0.9337}----1	52694608	UGACU	0.266	0.226	0.508	0.553	0.477	0.606	0.710173	0.12348
PTPRC	chr1_GL383520v2_alt	+	ENST00000573298	3_intron_of_total_6_intron	NA	339315	AGACU	0.067	0.061	0.089	0.155	0.089	0.111	0.710124	0.126738
ARID5B	chr10	+	ENST00000279873	10_exon_of_total_10_exon	0----0.0015----{0.2100}----0.4776----1	62091025	AGACC	0.103	0.132	0.045	0.176	0.238	0.044	0.709921	0.4188
CREBZF	chr11	-	ENST00000682836	1_exon_of_total_5_exon	0----0.0433----{0.2326}----0.2898----1	85664048	GGACU	0.086	0.083	0.089	0.168	0.141	0.113	0.709872	0.0733214
MTM1	chrX	+	ENST00000685944	10_exon_of_total_15_exon	0----0.0202----{0.2922}----0.5506----1	150649777	AGACA	0.341	0.56	0.265	0.323	0.696	0.888	0.709737	0.278869
ZBTB1	chr14	+	ENST00000358738	2_intron_of_total_2_intron	NA	64523900	AGACU	0.049	0.063	0.08	0.066	0.115	0.133	0.709658	0.168341
KDM6A	chrX	+	ENST00000676062	17_exon_of_total_30_exon	0----0.0641----{0.4777}----0.7707----1	45069982	AGACA	0.914	0.63	1.599	1.415	1.896	1.829	0.709626	0.132095
HERC1	chr15	-	ENST00000443617	51_exon_of_total_78_exon	0----0.0097----{0.6823}----0.9695----1	63654187	AGACA	0.326	0.234	0.959	0.529	1.521	0.434	0.709543	0.488541
DYNC1LI2	chr16	-	ENST00000258198	13_exon_of_total_13_exon	0----0.0042----{0.3366}----0.3460----1	66723762	AGACU	0.173	0.05	0.136	0.271	0.09	0.226	0.709377	0.3189
YLPM1	chr14	+	ENST00000325680	10_exon_of_total_21_exon	0----0.0212----{0.6625}----0.8072----1	74811646	AGACC	0.064	0.037	0.11	0.094	0.076	0.175	0.709353	0.302823
EXOSC2	chr9	+	ENST00000491115	3'-UTR	0----0.0874----0.4052----{0.9470}----1	130703804	GGACC	0.177	0.289	0.098	0.39	0.227	0.305	0.709072	0.177923
ZNF24	chr18	-	ENST00000589881	1_exon_of_total_3_exon	0----0.0005----{0.0446}----0.0790----1	35340323	AGACU	0.169	0.23	0.351	0.427	0.486	0.313	0.708996	0.0979978
LPCAT3	chr12	-	ENST00000261407	7_exon_of_total_13_exon	0----0.0233----{0.3633}----0.6783----1	6979496	AGACU	0.105	0.102	0.083	0.198	0.108	0.168	0.708834	0.138824
OSBPL3	chr7	-	ENST00000313367	23_exon_of_total_23_exon	0----0.0655----{0.4573}----0.4602----1	24800202	GGACC	0.05	0.058	0.182	0.09	0.328	0.056	0.708834	0.567832
RFWD3	chr16	-	ENST00000361070	12_exon_of_total_13_exon	0----0.0190----{0.4390}----0.4889----1	74626445	GGACC	0.204	0.081	0.139	0.143	0.295	0.255	0.708791	0.199371
MRI1	chr19	+	ENST00000040663	6_exon_of_total_6_exon	0----0.0211----{0.3666}----0.3704----1	13772269	GGACC	0.224	0.085	0.134	0.245	0.229	0.25	0.708683	0.144979
MGA	chr15	+	ENST00000566586	3'-UTR	0----0.0135----0.6018----{0.6275}----1	41767655	AGACU	0.306	0.199	0.276	0.468	0.471	0.337	0.708234	0.0438962
ZNF862	chr7	+	ENST00000223210	7_exon_of_total_8_exon	0----0.0341----{0.2564}----0.5398----1	149860703	AGACU	0.493	0.692	0.463	0.87	0.889	0.933	0.707962	0.0332505
ITGB7	chr12	-	ENST00000267082	5_intron_of_total_15_intron	NA	53197416	GGACU	0.074	0.085	0.059	0.103	0.148	0.105	0.707549	0.068906
GALNS	chr16	-	ENST00000268695	4_exon_of_total_14_exon	0----0.0299----{0.1813}----0.6992----1	88841058	AGACU	0.203	0.133	0.108	0.183	0.232	0.31	0.707421	0.119693
SUPT7L	chr2	-	ENST00000337768	3'-UTR	0----0.0873----0.3771----{0.4339}----1	27653240	AGACC	0.071	0.066	0.149	0.132	0.163	0.172	0.707407	0.140328
LIMD1	chr3	+	ENST00000465039	1_intron_of_total_7_intron	NA	45596138	GGACA	0.335	0.11	0.143	0.434	0.294	0.232	0.707218	0.251277
GATD3	chr21	+	ENST00000645487	3_intron_of_total_3_intron	NA	44145196	GGACU	0.076	0.132	0.105	0.156	0.196	0.159	0.707161	0.0354647
MAP3K11	chr11	-	ENST00000532507	5_exon_of_total_5_exon	0----0.2677----{0.6474}----0.7047----1	65598394	GGACU	0.073	0.061	0.051	0.117	0.09	0.095	0.707023	0.0227574
NHLRC2	chr10	+	ENST00000369301	10_exon_of_total_11_exon	0----0.0192----{0.1792}----0.2165----1	113904880	AGACA	1.066	0.977	0.245	1.245	0.82	1.67	0.707021	0.248903
SF1	chr11	-	ENST00000377387	3_exon_of_total_13_exon	0----0.0261----{0.2138}----0.7122----1	64773487	AGACC	0.064	0.101	0.107	0.131	0.13	0.183	0.706953	0.0641964
MBNL1	chr3	+	ENST00000282486	3'-UTR	0----0.2868----0.4685----{0.5226}----1	152462713	AGACA	0.337	0.369	0.395	0.606	0.412	0.779	0.706776	0.157073
SLTM	chr15	-	ENST00000380516	8_exon_of_total_21_exon	0----0.0274----{0.2860}----0.7723----1	58898832	AGACA	0.426	0.498	0.367	0.479	0.489	1.139	0.706701	0.338479
FBXO44	chr1	+	ENST00000251546	3'-UTR	0----0.1250----0.4810----{0.8307}----1	11661968	GGACU	0.105	0.041	0.104	0.124	0.16	0.124	0.706641	0.114383
IKBKG	chrX	+	ENST00000440286	4_intron_of_total_9_intron	NA	154559130	AGACU	0.105	0.141	0.118	0.257	0.085	0.252	0.706524	0.306619
ADNP	chr20	-	ENST00000371602	3_exon_of_total_3_exon	0----0.2122----{0.6481}----0.6618----1	50891505	UGACA	0.599	0.449	0.522	0.596	0.853	1.113	0.706506	0.148643
ZNF131	chr5	+	ENST00000503599	1_intron_of_total_2_intron	NA	43067382	GGACC	0.165	0.151	0.189	0.225	0.472	0.127	0.706361	0.409172
JADE2	chr5	+	ENST00000681547	3'-UTR	0----0.0506----0.4213----{0.9349}----1	134582787	AGACA	0.645	0.486	0.229	0.846	0.384	0.989	0.706303	0.271049
CGGBP1	chr3	-	ENST00000309534	3'-UTR	0----0.1028----0.2149----{0.3982}----1	88054648	AGACA	0.395	0.966	0.235	0.732	0.701	1.171	0.706269	0.28765
VPS41	chr7	-	ENST00000310301	25_exon_of_total_29_exon	0----0.0029----{0.3864}----0.4411----1	38741998	AGACU	0.144	0.125	0.054	0.332	0.136	0.059	0.706269	0.497393
NFE2L1	chr17	+	ENST00000362042	3'-UTR	0----0.1273----0.6065----{0.6208}----1	48059710	GGACC	0.122	0.162	0.047	0.174	0.083	0.283	0.706128	0.369651
NUP153	chr6	-	ENST00000537253	19_exon_of_total_23_exon	0----0.0741----{0.6199}----0.8239----1	17629000	AGACA	0.714	0.732	0.832	1.245	1.12	1.351	0.705983	0.00729434
CLSTN3	chr12_ML143362v1_fix	+	ENST00000672644	1_intron_of_total_4_intron	NA	58243	AGACC	0.057	0.071	0.097	0.091	0.096	0.18	0.705855	0.23787
TYSND1	chr10	-	ENST00000494143	3_exon_of_total_3_exon	NA	70140031	AGACC	0.11	0.062	0.034	0.132	0.107	0.097	0.705817	0.180398
YKT6	chr7	+	ENST00000679020	3'-UTR	0----0.0774----0.3383----{0.5341}----1	44212730	AGACU	0.121	0.164	0.116	0.153	0.249	0.252	0.705688	0.105382
CDCA4	chr14	-	ENST00000336219	2_exon_of_total_2_exon	0----0.0372----{0.0842}----0.3337----1	105011814	GGACA	0.356	0.552	0.693	1.185	0.614	0.812	0.705629	0.174466
NCOA2	chr8	-	ENST00000452400	11_exon_of_total_23_exon	0----0.0219----{0.1698}----0.5433----1	70157118	GGACA	0.569	0.212	0.375	0.521	0.671	0.693	0.705423	0.127632
RNF115	chr1	-	ENST00000582693	3'-UTR	0----0.0243----0.1245----{0.2275}----1	145745924	AGACU	0.183	0.071	0.076	0.306	0.227	0.005	0.70514	0.533582
ITPR3	chr6	+	ENST00000374316	3'-UTR	0----0.1074----0.9196----{0.9241}----1	33695825	AGACU	0.113	0.078	0.093	0.235	0.155	0.073	0.705121	0.329345
C11orf68	chr11	-	ENST00000438576	3'-UTR	0----0.0198----0.5845----{0.9078}----1	65916953	GGACC	0.085	0.043	0.072	0.101	0.117	0.108	0.704872	0.0631219
NLRP1	chr17	-	ENST00000699705	4_exon_of_total_16_exon	0----0.0003----{0.2577}----0.6329----1	5559069	UGACU	0.063	0.108	0.126	0.169	0.185	0.13	0.704544	0.0673607
TMEM63A	chr1	-	ENST00000366835	6_exon_of_total_25_exon	0----0.0686----{0.1541}----0.6586----1	225871095	UGACU	0.126	0.085	0.075	0.139	0.149	0.178	0.704315	0.0409676
ELP6	chr3	-	ENST00000296149	3'-UTR	0----0.0902----0.6827----{0.7618}----1	47495961	GGACC	0.143	0.058	0.055	0.127	0.134	0.156	0.703904	0.19716
PIP4K2A	chr10	-	ENST00000376573	3'-UTR	0----0.0660----0.3856----{0.3958}----1	22537161	GGACA	0.104	0.484	0.301	0.243	0.82	0.385	0.703806	0.424208
PIK3CG	chr7	+	ENST00000440650	11_exon_of_total_11_exon	0----0.0222----{0.8660}----0.8866----1	106905308	AGACA	0.222	0.213	0.501	0.326	0.772	0.426	0.703282	0.307446
FHIP2B	chr8	+	ENST00000289921	3'-UTR	0----0.0241----0.5412----{0.7848}----1	22103982	GGACU	0.173	0.386	0.288	0.477	0.37	0.532	0.703189	0.0890467
CNTRL	chr9	+	ENST00000691066	36_exon_of_total_42_exon	NA	121168202	AGACC	0.067	0.09	0.039	0.062	0.189	0.068	0.702703	0.431647
PDS5B	chr13	+	ENST00000315596	3'-UTR	0----0.0215----0.6029----{0.6344}----1	32775287	AGACA	0.525	0.479	0.679	0.645	0.679	1.415	0.702614	0.294281
NCL	chr2	-	ENST00000461347	13_exon_of_total_13_exon	NA	231455091	AGACA	0.376	0.415	0.202	0.747	0.421	0.448	0.702562	0.180781
SP2	chr17	+	ENST00000376741	3'-UTR	0----0.0169----0.6256----{0.7006}----1	47928051	AGACU	0.292	0.406	0.253	0.56	0.427	0.56	0.701956	0.035822
PPM1A	chr14	+	ENST00000532036	3'-UTR	0----0.0404----0.3575----{0.5663}----1	60292678	AGACU	0.057	0.136	0.115	0.248	0.164	0.089	0.70188	0.301584
TNRC6B	chr22	+	ENST00000301923	24_exon_of_total_24_exon	0----0.0189----{0.1986}----0.2126----1	40323019	GGACC	0.086	0.08	0.147	0.279	0.072	0.158	0.701503	0.394144
ENSG00000254979	chr11	-	ENST00000534081	13_exon_of_total_13_exon	NA	57387499	AGACU	0.115	0.151	0.063	0.241	0.191	0.103	0.701451	0.236074
COASY	chr17	+	ENST00000421097	3'-UTR	0----0.0406----0.8590----{0.9725}----1	42566203	UGACU	0.137	0.127	0.137	0.116	0.252	0.284	0.70127	0.245417
SELPLG	chr12	-	ENST00000550948	3'-UTR	0----0.0622----0.5437----{0.9304}----1	108622073	UGACC	0.067	0.204	0.097	0.247	0.107	0.244	0.70044	0.285481
ATAD2	chr8	-	ENST00000517666	3'-UTR	0----0.0154----0.0545----{0.6146}----1	123336441	AGACU	0.243	0.102	0.271	0.406	0.246	0.349	0.70044	0.142371
SHFL	chr19	+	ENST00000585919	7_exon_of_total_7_exon	NA	10092238	GGACC	0.046	0.091	0.055	0.114	0.16	0.038	0.70044	0.382279
AK3	chr9	-	ENST00000381809	3'-UTR	0----0.0273----0.1894----{0.2963}----1	4712524	AGACA	0.376	0.689	0.376	0.882	0.597	0.862	0.700055	0.0981806
SORL1	chr11	+	ENST00000260197	14_exon_of_total_48_exon	0----0.0017----{0.1896}----0.6134----1	121545420	GGACU	0.083	0.13	0.064	0.115	0.153	0.182	0.700039	0.104808
KDM2A	chr11	+	ENST00000529006	17_exon_of_total_21_exon	0----0.1178----{0.4169}----0.5902----1	67250239	UGACU	0.107	0.144	0.156	0.245	0.151	0.265	0.699621	0.123373
PIKFYVE	chr2	+	ENST00000264380	3'-UTR	0----0.0172----0.6527----{0.6584}----1	208355361	GGACC	0.301	0.238	0.546	0.751	0.495	0.516	0.699519	0.145982
IFI44L	chr1	+	ENST00000370751	5_exon_of_total_9_exon	0----0.0230----{0.1635}----0.2561----1	78635432	GGACU	0.055	0.101	0.046	0.108	0.127	0.093	0.699341	0.116719
SYNGAP1	chr6	+	ENST00000646630	15_exon_of_total_19_exon	0----0.0333----{0.5448}----0.7036----1	33443629	GGACA	0.532	0.153	0.208	0.379	0.5	0.571	0.699321	0.25529
SOS1	chr2	-	ENST00000402219	5'-UTR	0----{0.0301}----0.0706----0.5200----1	39120783	AGACC	-0.004	0.109	0.089	0.073	0.082	0.16	0.699295	0.417916
LRIG1	chr3	-	ENST00000383703	20_exon_of_total_20_exon	0----0.1143----{0.6869}----0.7225----1	66380450	GGACU	0.087	0.058	0.232	0.089	0.26	0.263	0.698967	0.376484
DIDO1	chr20	-	ENST00000266070	16_exon_of_total_16_exon	0----0.0415----{0.5905}----0.8256----1	62881248	AGACC	0.204	0.18	0.321	0.398	0.26	0.486	0.698392	0.148001
DGLUCY	chr14	+	ENST00000520328	3'-UTR	0----0.1760----0.8068----{0.9818}----1	91225303	AGACC	0.124	0.1	0.123	0.262	0.141	0.16	0.698199	0.191219
AHNAK	chr11	-	ENST00000530124	2_intron_of_total_2_intron	NA	62518327	UGACA	0.137	0.094	0.1	0.161	0.157	0.219	0.698091	0.0545212
MRPS7	chr17	+	ENST00000579761	2_exon_of_total_4_exon	0----0.1322----{0.2551}----0.4537----1	75262624	AGACU	0.105	0.101	0.069	0.147	0.214	0.085	0.697612	0.262059
PLEKHG2	chr19	+	ENST00000425673	19_exon_of_total_19_exon	0----0.0952----{0.5062}----0.6122----1	39424441	AGACC	0.121	0.142	0.078	0.156	0.221	0.176	0.697508	0.0584609
AGO2	chr8	-	ENST00000220592	3'-UTR	0----0.0087----0.1855----{0.2580}----1	140530984	AGACU	0.073	0.136	0.087	0.127	0.085	0.268	0.697437	0.38638
PCNX3	chr11	+	ENST00000355703	9_exon_of_total_35_exon	0----0.0755----{0.3688}----0.9351----1	65620413	AGACA	0.835	0.481	0.369	1.088	0.655	0.989	0.697209	0.143675
SGSH	chr17	-	ENST00000326317	7_intron_of_total_7_intron	NA	80211529	AGACA	1.415	1.566	1.336	2.717	2.183	2.099	0.69712	0.0326192
RBM6	chr3	+	ENST00000442092	10_intron_of_total_16_intron	NA	50061836	GGACU	0.074	0.128	0.112	0.108	0.176	0.225	0.696901	0.186387
TMEM127	chr2	-	ENST00000258439	3'-UTR	0----0.0415----0.1558----{0.3625}----1	96252511	GGACU	0.17	0.161	0.07	0.147	0.155	0.348	0.696837	0.341153
RSRP1	chr1	-	ENST00000473314	1_intron_of_total_5_intron	NA	25334010	GGACA	0.259	0.274	0.493	0.634	0.635	0.394	0.696757	0.126541
KPNA4	chr3	-	ENST00000334256	3'-UTR	0----0.0323----0.2072----{0.2855}----1	160501402	AGACU	0.225	0.185	0.236	0.358	0.346	0.343	0.696655	0.00869794
CD69	chr12	-	ENST00000228434	3'-UTR	0----0.0483----0.4063----{0.7058}----1	9752978	GGACA	0.774	0.172	0.158	0.571	0.849	0.369	0.696413	0.41241
HADH	chr4	+	ENST00000505878	9_exon_of_total_9_exon	0----0.0244----{0.6899}----0.7068----1	108034328	AGACU	0.042	0.06	0.098	0.096	0.098	0.13	0.695994	0.115877
AHNAK	chr11	-	ENST00000530124	2_intron_of_total_2_intron	NA	62533796	AGACU	0.096	0.081	0.136	0.176	0.216	0.115	0.695823	0.146238
NCOR2	chr12	-	ENST00000404621	20_exon_of_total_47_exon	0----0.0183----{0.2896}----0.8842----1	124372463	GGACA	0.54	0.212	0.247	0.332	0.915	0.371	0.695655	0.405571
IL12RB1	chr19	-	ENST00000600835	3'-UTR	0----0.1031----0.7887----{0.8907}----1	18059311	GGACC	0.074	0.165	0.179	0.221	0.222	0.234	0.695653	0.117567
PSMA1	chr11	-	ENST00000418988	3'-UTR	0----0.2591----0.8989----{0.9487}----1	14505128	UGACA	0.101	0.199	0.173	0.323	0.329	0.114	0.695504	0.301625
TUG1	chr22	+	ENST00000644773	3'-UTR	0----0.0123----0.0741----{0.8543}----1	30978306	GGACA	0.274	0.402	0.291	0.399	0.446	0.721	0.695496	0.175088
SP4	chr7	+	ENST00000448246	3'-UTR	0----0.0485----0.0834----{0.1579}----1	21482041	AGACC	0.141	0.198	0.097	0.212	0.255	0.239	0.69534	0.0744876
HCFC1	chrX	-	ENST00000310441	11_exon_of_total_26_exon	0----0.1102----{0.3167}----0.7983----1	153958219	AGACU	0.154	0.147	0.156	0.29	0.284	0.166	0.695331	0.143867
GABPA	chr21	+	ENST00000354828	10_exon_of_total_10_exon	0----0.1029----{0.3283}----0.3695----1	25769021	GGACA	0.353	0.437	0.502	0.749	0.836	0.507	0.695277	0.0971592
CCNB1IP1	chr14	-	ENST00000398160	7_exon_of_total_7_exon	0----0.3701----{0.8084}----0.8872----1	20311676	AGACC	0.083	0.135	0.202	0.14	0.288	0.252	0.695145	0.203117
DNAJB12	chr10	-	ENST00000338820	4_exon_of_total_8_exon	0----0.0344----{0.1963}----0.3165----1	72341023	AGACC	0.07	0.037	0.2	0.112	0.138	0.247	0.695007	0.384758
APPL1	chr3	+	ENST00000650354	22_intron_of_total_23_intron	NA	57270399	GGACU	0.074	0.103	0.059	0.08	0.112	0.19	0.694786	0.272425
NUP50	chr22	+	ENST00000347635	3'-UTR	0----0.0742----0.3473----{0.3856}----1	45184852	GAACU	1.615	0.589	0.688	1.606	1.427	1.648	0.694749	0.205787
PLEKHB2	chr2	+	ENST00000404460	6_intron_of_total_6_intron	NA	131148106	AGACU	0.058	0.07	0.079	0.111	0.144	0.08	0.69453	0.136762
LSM1	chr8	-	ENST00000520755	1_exon_of_total_3_exon	0----0.3631----{0.4010}----0.5015----1	38176283	GGACA	0.177	0.27	0.113	0.176	0.514	0.216	0.694084	0.400336
SLBP	chr4	-	ENST00000489418	3'-UTR	0----0.0724----0.5215----{0.9282}----1	1692860	AGACU	0.134	0.238	0.235	0.337	0.294	0.351	0.694027	0.0480244
GGA3	chr17	-	ENST00000538886	10_intron_of_total_15_intron	NA	75240575	GGACU	0.133	0.133	0.241	0.224	0.275	0.321	0.693638	0.0881197
SCD	chr10	+	ENST00000370355	3'-UTR	0----0.0519----0.2578----{0.6048}----1	100362753	AGACA	0.335	0.2	0.194	0.357	0.603	0.219	0.693573	0.314643
PPP1R2	chr3	-	ENST00000618156	3'-UTR	0----0.0886----0.2711----{0.3981}----1	195516465	AGACU	0.09	0.132	0.115	0.276	0.122	0.147	0.693508	0.280977
UBL3	chr13	-	ENST00000380680	3'-UTR	0----0.2499----0.3319----{0.4892}----1	29766575	AGACA	0.747	0.56	0.448	0.794	1.457	0.587	0.693404	0.301308
CANT1	chr17	-	ENST00000392446	3'-UTR	0----0.0751----0.4420----{0.4770}----1	78993434	GGACA	0.428	0.362	0.432	0.981	0.254	0.741	0.693339	0.360739
TCF20	chr22	-	ENST00000677622	2_exon_of_total_6_exon	0----0.0460----{0.2187}----0.8177----1	42213989	GGACU	0.182	0.149	0.144	0.449	0.129	0.19	0.693179	0.424582
PGD	chr1	+	ENST00000491493	6_exon_of_total_7_exon	0----0.2370----{0.7630}----1.0000----1	10408084	AGACC	0.094	0.129	0.077	0.186	0.182	0.117	0.693022	0.0939316
EFR3A	chr8	+	ENST00000254624	3'-UTR	0----0.0405----0.4944----{0.6481}----1	132011730	AGACA	0.689	0.766	0.624	1.089	0.762	1.51	0.693001	0.183423
NRDC	chr1	-	ENST00000440943	7_exon_of_total_16_exon	0----0.0000----{0.3873}----0.9729----1	51800596	AGACC	0.139	0.169	0.117	0.248	0.157	0.282	0.692847	0.130785
CNST	chr1	+	ENST00000366513	3'-UTR	0----0.0505----0.4753----{0.4849}----1	246665954	AGACU	0.108	0.209	0.34	0.193	0.347	0.522	0.692818	0.317154
UBALD1	chr16	-	ENST00000590891	3'-UTR	0----0.4741----0.7160----{0.8429}----1	4609297	AGACA	0.848	0.456	0.877	0.959	1.123	1.443	0.692633	0.0849778
MLLT10	chr10	+	ENST00000631589	3'-UTR	0----0.0204----0.6676----{0.8010}----1	21742644	AGACC	0.092	0.056	0.136	0.219	0.174	0.066	0.692603	0.336004
MYG1	chr12	+	ENST00000267103	2_exon_of_total_7_exon	0----0.0358----{0.2903}----0.9767----1	53300239	AGACA	0.282	0.619	0.336	0.539	0.542	0.918	0.692433	0.197782
UPF2	chr10	-	ENST00000356352	1_exon_of_total_21_exon	0----0.0851----{0.0977}----0.7709----1	12035353	AGACU	0.22	0.232	0.183	0.318	0.505	0.203	0.692202	0.275267
LRRC61	chr7	+	ENST00000323078	1_intron_of_total_1_intron	NA	150330373	AGACA	1.415	2.017	1.351	2.244	2.615	2.865	0.691432	0.0254839
C19orf12	chr19	-	ENST00000323670	3'-UTR	0----0.0338----0.1318----{0.4151}----1	29701479	AGACC	0.129	0.067	0.087	0.112	0.18	0.165	0.691392	0.104084
TRIM56	chr7	+	ENST00000306085	3'-UTR	0----0.0234----0.2313----{0.5845}----1	101093434	UGACU	0.109	0.154	0.035	0.192	0.11	0.179	0.690725	0.235284
TANGO2	chr22	+	ENST00000401886	3'-UTR	0----0.1398----0.5536----{0.9775}----1	20065323	AGACC	0.167	0.094	0.042	0.097	0.272	0.12	0.690517	0.406948
PRRC2B	chr9	+	ENST00000684596	28_intron_of_total_31_intron	NA	131489622	AGACU	0.175	0.123	0.308	0.188	0.394	0.396	0.690517	0.236185
PIGC	chr1	-	ENST00000484368	1_intron_of_total_4_intron	NA	172441722	GGACA	0.199	0.323	0.586	0.257	0.82	0.711	0.690389	0.343089
NLRP1	chr17	-	ENST00000699705	3'-UTR	0----0.0003----0.6329----{0.6690}----1	5501585	AGACA	0.654	0.538	0.752	1.543	0.741	0.853	0.690357	0.250293
DPEP2	chr16	-	ENST00000393847	5_intron_of_total_10_intron	NA	67991734	UGACU	0.232	0.212	0.322	0.528	0.382	0.326	0.690262	0.103909
MAP2K7	chr19	+	ENST00000397981	3'-UTR	0----0.0297----0.4032----{0.4688}----1	7912656	AGACA	0.547	1.203	1.12	1.864	1.574	1.192	0.689961	0.107581
ZNF316	chr7	+	ENST00000382252	3'-UTR	0----0.0773----0.4936----{0.6680}----1	6655874	GGACU	0.11	0.195	0.106	0.282	0.208	0.173	0.68987	0.125097
URI1	chr19	+	ENST00000360605	9_exon_of_total_11_exon	0----0.0304----{0.7365}----0.9348----1	30011227	AGACA	0.263	0.63	0.337	0.645	0.645	0.694	0.689754	0.15146
FOXM1	chr12	-	ENST00000359843	9_exon_of_total_9_exon	0----0.0850----{0.5172}----0.7303----1	2859394	AGACC	0.134	0.133	0.19	0.202	0.168	0.367	0.68947	0.264761
TARDBP	chr1	+	ENST00000240185	3'-UTR	0----0.0244----0.3219----{0.9247}----1	11025177	AGACU	0.172	0.115	0.118	0.3	0.201	0.152	0.689161	0.188915
KLHL21	chr1	-	ENST00000377658	2_exon_of_total_4_exon	0----0.0116----{0.3256}----0.4114----1	6599064	GGACU	0.07	0.078	0.079	0.108	0.163	0.095	0.689151	0.153916
ACAA2	chr18	-	ENST00000285093	6_exon_of_total_10_exon	0----0.0167----{0.2310}----0.4248----1	49792277	AGACA	0.24	0.143	0.161	0.285	0.191	0.401	0.68897	0.202155
TTC9C	chr11	+	ENST00000530625	3_exon_of_total_3_exon	0----0.3053----{0.9125}----1.0000----1	62735511	GGACU	0.071	0.132	0.057	0.07	0.221	0.128	0.688439	0.363495
RAPGEF1	chr9	-	ENST00000372189	10_exon_of_total_24_exon	0----0.0204----{0.2177}----0.5518----1	131626371	AGACC	0.117	0.14	0.039	0.172	0.167	0.138	0.688392	0.178251
ZNF292	chr6	+	ENST00000699914	11_exon_of_total_11_exon	0----0.0470----{0.9467}----1.0000----1	87260227	UGACU	0.053	0.105	0.117	0.101	0.259	0.083	0.687875	0.427158
MARF1	chr16	-	ENST00000540441	26_exon_of_total_26_exon	0----0.0091----{0.6629}----0.6754----1	15596781	GGACC	0.07	0.054	0.097	0.189	0.12	0.047	0.687831	0.388953
ZZEF1	chr17	-	ENST00000381638	3_exon_of_total_55_exon	0----0.0118----{0.0561}----0.7868----1	4117157	AGACA	0.747	0.333	0.395	0.942	0.662	0.772	0.68782	0.133193
TBK1	chr12	+	ENST00000676654	13_exon_of_total_20_exon	NA	64490097	AGACA	0.19	0.752	0.34	0.485	1.122	0.458	0.687746	0.398536
MMADHC	chr2	-	ENST00000303319	4_exon_of_total_8_exon	0----0.1178----{0.3563}----0.7579----1	149579470	AGACA	0.254	0.316	0.383	0.345	0.8	0.39	0.687691	0.310763
CAPN7	chr3	+	ENST00000253693	7_exon_of_total_21_exon	0----0.0575----{0.2408}----0.6191----1	15227910	AGACC	0.106	0.089	0.067	0.16	0.058	0.204	0.687676	0.342418
XYLT2	chr17	+	ENST00000017003	3'-UTR	0----0.0043----0.7451----{0.7596}----1	50360342	AGACA	2.409	1.599	2.095	3.988	3.625	2.213	0.687086	0.135216
STK38	chr6	-	ENST00000229812	9_intron_of_total_13_intron	NA	36506164	AGACU	0.126	0.102	0.141	0.207	0.133	0.254	0.686842	0.157707
GOLT1B	chr12	+	ENST00000229314	3'-UTR	0----0.0415----0.1697----{0.8069}----1	21517780	GGACU	0.044	0.078	0.093	0.076	0.139	0.131	0.686435	0.156304
PTPN11	chr12	+	ENST00000639857	3'-UTR	0----0.0460----0.4359----{0.8350}----1	112507627	UGACU	0.114	0.183	0.092	0.223	0.171	0.232	0.686393	0.0849588
SYNRG	chr17	-	ENST00000612223	14_exon_of_total_22_exon	0----0.0077----{0.2986}----0.4923----1	37553354	GGACA	0.954	0.797	1.148	1.41	1.535	1.719	0.686012	0.0126392
RFC1	chr4	-	ENST00000349703	7_exon_of_total_25_exon	0----0.0248----{0.1708}----0.7320----1	39323348	AGACC	0.066	0.119	0.091	0.135	0.069	0.24	0.685891	0.37931
ADD3	chr10	+	ENST00000360162	9_intron_of_total_13_intron	NA	110122948	AGACU	0.228	0.13	0.13	0.216	0.2	0.369	0.685812	0.205992
BHLHE40	chr3	+	ENST00000467610	1_exon_of_total_4_exon	NA	4979685	AGACA	0.496	0.188	0.2	0.242	0.567	0.613	0.685803	0.310774
L3HYPDH	chr14	-	ENST00000247194	2_exon_of_total_5_exon	0----0.0607----{0.4723}----0.7632----1	59479235	AGACC	0.221	0.055	0.196	0.327	0.177	0.255	0.685313	0.231004
AFTPH	chr2	+	ENST00000695864	2_exon_of_total_10_exon	0----0.0843----{0.2311}----0.7704----1	64552076	GGACA	1.002	1.066	0.586	0.8	1.883	1.584	0.685054	0.23367
PDCD2	chr6	-	ENST00000541970	3_intron_of_total_5_intron	NA	170582120	AGACU	0.141	0.103	0.248	0.218	0.341	0.232	0.685019	0.16324
WWP2	chr16	+	ENST00000359154	3'-UTR	0----0.0167----0.5991----{0.9031}----1	69941304	GGACC	0.117	0.014	0.129	0.151	0.084	0.183	0.684991	0.32551
NPLOC4	chr17	-	ENST00000331134	3'-UTR	0----0.0415----0.4586----{0.6464}----1	81558435	AGACU	0.136	0.396	0.337	0.565	0.473	0.359	0.684904	0.15441
CLNS1A	chr11	-	ENST00000526761	1_intron_of_total_5_intron	NA	77616580	AGACU	0.106	0.154	0.165	0.191	0.172	0.32	0.684423	0.197386
MAP3K5	chr6	-	ENST00000359015	27_exon_of_total_30_exon	0----0.0621----{0.8051}----0.8619----1	136562544	AGACC	0.049	0.14	0.129	0.214	0.112	0.185	0.684297	0.198416
NIPAL3	chr1	+	ENST00000374399	4_exon_of_total_12_exon	0----0.0670----{0.1085}----0.2943----1	24442115	AGACA	0.529	0.679	0.369	0.598	0.929	1.007	0.684234	0.11446
COPG1	chr3	+	ENST00000314797	20_exon_of_total_24_exon	0----0.0338----{0.7313}----0.8866----1	129272404	AGACC	0.111	0.077	0.079	0.123	0.112	0.194	0.684138	0.158675
TSR2	chrX	+	ENST00000375151	3_exon_of_total_5_exon	0----0.0044----{0.0476}----0.1457----1	54443403	UGACU	0.102	0.023	0.162	0.095	0.204	0.162	0.683716	0.324259
ELK4	chr1	-	ENST00000616704	5_intron_of_total_9_intron	NA	205612822	AGACU	0.168	0.135	0.141	0.099	0.237	0.377	0.683342	0.380045
KLHL5	chr4	+	ENST00000261425	4_exon_of_total_12_exon	0----0.0444----{0.2166}----0.6663----1	39081126	AGACU	0.055	0.075	0.159	0.294	0.083	0.087	0.683055	0.505379
HIF1AN	chr10	+	ENST00000299163	3'-UTR	0----0.0012----0.0825----{0.1362}----1	100548832	GGACC	0.423	0.353	0.101	0.409	0.582	0.417	0.682999	0.209273
PTPRJ	chr11	+	ENST00000698881	21_exon_of_total_25_exon	0----0.0183----{0.4800}----0.5642----1	48156023	GGACC	0.105	0.03	0.126	0.109	0.167	0.143	0.6829	0.209852
NT5DC1	chr6	+	ENST00000319550	8_exon_of_total_12_exon	0----0.0113----{0.1152}----0.2090----1	116223048	AGACC	0.088	0.085	0.126	0.158	0.147	0.175	0.682889	0.0248879
NUP43	chr6	-	ENST00000340413	5_exon_of_total_8_exon	0----0.0089----{0.1660}----0.3072----1	149738678	AGACA	0.389	0.33	0.611	0.873	0.341	0.921	0.68281	0.286508
SAMD3	chr6	-	ENST00000439090	5'-UTR	0----{0.1309}----0.1553----0.9021----1	130216600	AGACU	0.082	0.082	0.074	0.07	0.193	0.119	0.682611	0.311255
TRAF5	chr1	+	ENST00000336184	11_exon_of_total_11_exon	0----0.0151----{0.3834}----0.4366----1	211372491	GGACC	0.131	0.235	0.158	0.298	0.307	0.236	0.682539	0.0569072
TNFAIP8L2	chr1	+	ENST00000368910	2_exon_of_total_2_exon	0----0.0915----{0.3705}----0.5708----1	151159020	AGACU	0.207	0.187	0.211	0.302	0.359	0.31	0.682536	0.0111885
ANKHD1	chr5	+	ENST00000297183	5'-UTR	0----{0.3318}----0.6580----1.0000----1	140496644	GGACA	0.496	0.321	0.155	0.447	0.332	0.781	0.682518	0.310676
KIAA0513	chr16	+	ENST00000538274	3'-UTR	0----0.0338----0.1977----{0.3730}----1	85089615	UGACU	0.108	0.064	0.114	0.192	0.175	0.092	0.682479	0.195701
PRKDC	chr8	-	ENST00000314191	42_exon_of_total_86_exon	0----0.0007----{0.4271}----0.9211----1	47863409	AGACA	0.587	0.276	0.326	0.416	0.862	0.63	0.682312	0.216001
TXNDC9	chr2	-	ENST00000264255	3'-UTR	0----0.0842----0.5358----{0.7533}----1	99319353	GGACU	0.086	0.057	0.168	0.279	0.101	0.119	0.682125	0.405347
TRAF5	chr1	+	ENST00000336184	11_exon_of_total_11_exon	0----0.0151----{0.3706}----0.4366----1	211372440	UGACU	0.151	0.196	0.085	0.189	0.122	0.382	0.681824	0.386681
TNK2	chr3	-	ENST00000672548	3'-UTR	0----0.1333----0.7133----{0.9523}----1	195863499	GGACA	0.256	0.213	0.147	0.273	0.35	0.365	0.681581	0.044315
MDH1	chr2	+	ENST00000544381	3'-UTR	0----0.2641----0.8743----{0.8774}----1	63606992	AGACA	0.378	0.21	0.29	0.362	0.642	0.404	0.681354	0.170903
UBE2G2	chr21	-	ENST00000345496	4_intron_of_total_5_intron	NA	44774577	AGACU	0.141	0.081	0.053	0.157	0.179	0.105	0.681347	0.180808
CAPN10	chr2	+	ENST00000391984	7_intron_of_total_11_intron	NA	240596093	GGACU	0.164	0.199	0.386	0.313	0.317	0.571	0.681199	0.244483
GSE1	chr16	+	ENST00000405402	15_exon_of_total_15_exon	0----0.0479----{0.7966}----0.8133----1	85672466	GGACC	0.182	0.163	0.409	0.43	0.423	0.356	0.681178	0.187889
FBXO34	chr14	+	ENST00000681400	3_exon_of_total_3_exon	0----0.1008----{0.4633}----0.7717----1	55351544	AGACA	1.534	3.37	1.052	3.5	2.347	3.703	0.681157	0.234216
TOB2	chr22	-	ENST00000327492	2_exon_of_total_2_exon	0----0.1118----{0.3502}----0.3505----1	41436311	UGACC	0.051	0.067	0.124	0.146	0.214	0.028	0.68105	0.475021
ANKFY1	chr17	-	ENST00000341657	3'-UTR	0----0.0051----0.4727----{0.9054}----1	4164530	AGACA	0.772	1.052	1.577	2.944	0.587	1.92	0.680562	0.426986
SRSF10	chr1	-	ENST00000492112	3'-UTR	0----0.0094----0.1125----{0.5897}----1	23967487	GGACA	0.374	0.512	0.623	0.763	0.886	0.769	0.680221	0.0324555
ENSG00000284989	chr1	+	ENST00000645057	3'-UTR	0----0.0354----0.1967----{0.3247}----1	43691532	AGACU	0.145	0.072	0.047	0.042	0.196	0.185	0.68012	0.421002
PHIP	chr6	-	ENST00000275034	40_exon_of_total_40_exon	0----0.0156----{0.4485}----0.4739----1	78940995	AGACA	1.071	0.596	0.489	1.415	0.794	1.245	0.679911	0.168324
PRPF38A	chr1	+	ENST00000257181	3'-UTR	0----0.0283----0.2077----{0.2574}----1	52416950	UGACU	0.101	0.078	0.032	0.155	0.122	0.061	0.67978	0.288929
PDIA4	chr7	-	ENST00000652332	9_exon_of_total_10_exon	0----0.0351----{0.5298}----0.7355----1	149005293	GGACU	0.073	0.088	0.1	0.245	0.112	0.061	0.679453	0.441199
ZNF740	chr12	+	ENST00000552593	2_exon_of_total_5_exon	NA	53181937	GGACC	0.065	0.097	0.031	0.06	0.069	0.18	0.679006	0.436778
BIRC6	chr2	+	ENST00000421745	60_exon_of_total_74_exon	0----0.0089----{0.7722}----0.9379----1	32529705	UGACC	0.103	0.095	0.025	0.15	0.073	0.134	0.67888	0.260819
TLE3	chr15	-	ENST00000451782	5'-UTR	0----{0.1116}----0.1951----0.5978----1	70097277	GGACC	0.125	0.216	0.165	0.216	0.313	0.281	0.678785	0.0598256
YTHDF3	chr8	+	ENST00000617200	3_exon_of_total_4_exon	0----0.0772----{0.3625}----0.3934----1	63187612	GGACA	0.711	0.569	0.3	1.311	0.632	0.586	0.678642	0.316462
GLIPR1	chr12	+	ENST00000266659	3'-UTR	0----0.0217----0.1595----{0.3823}----1	75500273	AGACU	0.282	0.219	0.127	0.301	0.306	0.398	0.678359	0.0918925
RPAP1	chr15	-	ENST00000565167	2_exon_of_total_4_exon	NA	41520593	GGACU	0.442	0.26	0.338	0.648	0.442	0.574	0.678072	0.0612206
LARS1	chr5	-	ENST00000674471	15_exon_of_total_15_exon	NA	146114188	GGACC	0.037	0.15	0.123	0.128	0.118	0.25	0.678072	0.320896
RANBP2	chr2	+	ENST00000283195	20_exon_of_total_29_exon	0----0.0107----{0.6460}----0.8370----1	108767977	GGACA	0.379	0.548	0.753	1.386	0.461	0.841	0.678072	0.340024
MLEC	chr12	+	ENST00000228506	5_exon_of_total_5_exon	0----0.0233----{0.1408}----0.1620----1	120696411	AGACC	0.162	0.189	0.268	0.391	0.364	0.235	0.677489	0.10924
STRADA	chr17	-	ENST00000640870	11_intron_of_total_13_intron	NA	63703253	GGACC	0.065	0.086	0.111	0.11	0.17	0.139	0.677383	0.0789482
PHIP	chr6	-	ENST00000275034	31_exon_of_total_40_exon	0----0.0156----{0.3204}----0.4739----1	78961710	AGACU	0.097	0.229	0.133	0.123	0.318	0.293	0.677286	0.2874
ANO8	chr19	-	ENST00000597643	3'-UTR	0----0.0145----0.3926----{0.7443}----1	17325235	GGACC	0.114	0.208	0.102	0.301	0.173	0.204	0.677221	0.17415
AAK1	chr2	-	ENST00000606389	3'-UTR	0----0.0210----0.3341----{0.7439}----1	69460853	UGACU	0.149	0.08	0.1	0.198	0.242	0.086	0.676975	0.293697
AGPAT3	chr21	+	ENST00000291572	10_exon_of_total_10_exon	0----0.0356----{0.1974}----0.2079----1	43982323	AGACU	0.291	0.147	0.18	0.257	0.355	0.376	0.676904	0.0982071
SFPQ	chr1	-	ENST00000460428	3_intron_of_total_5_intron	NA	35182245	GGACU	0.076	0.096	0.067	0.088	0.15	0.144	0.676562	0.122472
PHYKPL	chr5	-	ENST00000308158	2_intron_of_total_12_intron	NA	178230807	AGACA	0.832	0.611	1.357	1.634	1.264	1.577	0.676461	0.11082
NBPF15	chr1	-	ENST00000488031	3'-UTR	0----0.1982----0.6421----{0.6955}----1	144422770	AGACA	1.107	1.345	0.587	1.139	2.244	1.472	0.675875	0.21063
APEX1	chr14	+	ENST00000555414	5_exon_of_total_5_exon	0----0.1503----{0.6736}----0.8163----1	20457303	UGACA	0.112	0.104	0.097	0.194	0.177	0.129	0.675765	0.0787945
DAZAP1	chr19	+	ENST00000336761	1_intron_of_total_12_intron	NA	1413266	GGACU	0.168	0.091	0.369	0.369	0.373	0.261	0.675485	0.269109
WSB1	chr17	+	ENST00000467843	9_exon_of_total_9_exon	NA	27312437	UGACU	0.267	0.134	0.187	0.236	0.451	0.252	0.675309	0.232343
NFAT5	chr16	+	ENST00000426654	3'-UTR	0----0.0850----0.1061----{0.8366}----1	69702327	AGACU	0.059	0.245	0.068	0.175	0.287	0.132	0.67516	0.389842
PRPF4B	chr6	+	ENST00000480058	10_exon_of_total_16_exon	0----0.0235----{0.3455}----0.4698----1	4051964	AGACU	0.143	0.106	0.123	0.291	0.197	0.106	0.67516	0.298728
ZC3H14	chr14	+	ENST00000302216	6_exon_of_total_14_exon	0----0.0641----{0.2328}----0.7438----1	88572578	AGACA	0.379	0.615	0.511	0.511	0.608	1.284	0.675073	0.343296
MRPL37	chr1	+	ENST00000487096	2_exon_of_total_4_exon	NA	54205047	AGACC	0.069	0.045	0.119	0.14	0.131	0.101	0.674973	0.155966
CEP164	chr11	+	ENST00000278935	3'-UTR	0----0.0263----0.8049----{0.8133}----1	117412215	AGACC	0.145	0.138	0.106	0.047	0.284	0.29	0.674823	0.436319
MED13	chr17	-	ENST00000397786	20_exon_of_total_30_exon	0----0.0070----{0.4284}----0.6307----1	61965441	GGACA	0.132	0.22	0.255	0.274	0.183	0.512	0.6748	0.34572
SLX1B	chr16	+	ENST00000330181	1_exon_of_total_6_exon	0----0.2077----{0.3528}----0.9185----1	29454911	GGACC	0.12	0.04	0.11	0.116	0.122	0.193	0.674728	0.2029
SLC35C2	chr20	-	ENST00000543605	3'-UTR	0----0.0507----0.2310----{0.2561}----1	46350249	UGACU	0.065	0.062	0.081	0.082	0.121	0.129	0.6746	0.0888667
CD40LG	chrX	+	ENST00000370629	3'-UTR	0----0.0491----0.4735----{0.7624}----1	136659950	GGACA	0.175	0.133	0.125	0.274	0.218	0.199	0.674319	0.0408502
DENND4B	chr1	-	ENST00000361217	2_exon_of_total_28_exon	0----0.0770----{0.1198}----0.8610----1	153944129	GGACU	0.061	0.276	0.044	0.206	0.23	0.172	0.67428	0.418717
FRYL	chr4	-	ENST00000358350	3'-UTR	0----0.0500----0.8234----{0.9002}----1	48498523	AGACU	0.072	0.228	0.108	0.208	0.177	0.266	0.674088	0.226489
GNAL	chr18	+	ENST00000334049	5_intron_of_total_11_intron	NA	11851824	AGACC	0.079	0.08	0.113	0.173	0.07	0.191	0.674088	0.285973
MAP3K12	chr12	-	ENST00000547488	3'-UTR	0----0.0162----0.6449----{0.7320}----1	53480810	AGACU	0.074	0.115	0.12	0.179	0.129	0.185	0.673981	0.0579956
SF3B1	chr2	-	ENST00000652738	4_intron_of_total_25_intron	NA	197419766	AGACU	0.081	0.075	0.059	0.105	0.091	0.147	0.673872	0.112708
CNOT6	chr5	+	ENST00000261951	3_exon_of_total_12_exon	0----0.0622----{0.0954}----0.3314----1	180550024	AGACA	0.521	0.468	0.296	1.066	0.437	0.547	0.673856	0.318995
TBC1D9B	chr5	-	ENST00000356834	8_exon_of_total_22_exon	0----0.0073----{0.2778}----0.7328----1	179879644	GGACC	0.209	0.113	0.145	0.294	0.255	0.196	0.673818	0.0819501
TNRC6C	chr17	+	ENST00000696270	5_exon_of_total_23_exon	0----0.0580----{0.3084}----0.6173----1	78051034	AGACU	0.307	0.141	0.278	0.352	0.4	0.406	0.673594	0.0944348
ARID5B	chr10	+	ENST00000279873	10_exon_of_total_10_exon	0----0.0015----{0.3457}----0.4776----1	62092042	GGACA	0.165	0.28	1.002	0.845	0.618	0.845	0.673578	0.389233
KLHL36	chr16	+	ENST00000564996	4_exon_of_total_5_exon	0----0.0205----{0.1779}----0.2654----1	84659812	AGACA	0.208	0.336	0.372	0.752	0.425	0.284	0.673537	0.320427
ARMCX3	chrX	+	ENST00000341189	5'-UTR	0----{0.2209}----0.2322----0.5378----1	101624937	UGACU	0.103	0.169	0.16	0.175	0.306	0.208	0.673473	0.148691
ASH1L	chr1	-	ENST00000368346	20_exon_of_total_28_exon	0----0.0536----{0.6980}----0.7997----1	155347777	AGACA	0.33	0.365	0.194	0.434	0.225	0.758	0.672584	0.376505
SPG11	chr15	-	ENST00000684235	30_exon_of_total_40_exon	0----0.0041----{0.6887}----0.9519----1	44584494	UGACU	0.083	0.169	0.11	0.094	0.329	0.154	0.672582	0.42162
ZGPAT	chr20	+	ENST00000448100	7_exon_of_total_7_exon	0----0.0654----{0.8761}----0.8820----1	63735908	UGACU	0.035	0.067	0.095	0.1	0.129	0.085	0.672569	0.151352
TOR1AIP1	chr1	+	ENST00000528443	10_exon_of_total_10_exon	0----0.1251----{0.5018}----0.6014----1	179917872	AGACC	0.06	0.069	0.063	0.045	0.185	0.076	0.672425	0.46531
MKLN1	chr7	+	ENST00000352689	3'-UTR	0----0.0022----0.2004----{0.8853}----1	131495355	GGACU	0.052	0.086	0.108	0.061	0.163	0.168	0.672195	0.299991
SLFN12L	chr17	-	ENST00000628453	2_intron_of_total_4_intron	NA	35506354	AGACC	0.158	0.055	0.082	0.074	0.291	0.105	0.671946	0.494284
SYS1	chr20	+	ENST00000426004	3_intron_of_total_3_intron	NA	45367500	GGACA	0.867	1.522	0.937	1.493	1.775	2.031	0.671932	0.0691668
SLC39A8	chr4	-	ENST00000424970	10_intron_of_total_11_intron	NA	102261799	AGACC	0.085	0.134	0.039	0.12	0.144	0.147	0.671767	0.197117
DBI	chr2	+	ENST00000535617	2_exon_of_total_4_exon	0----0.1957----{0.3211}----0.6453----1	119368230	AGACC	0.113	0.091	0.093	0.147	0.125	0.201	0.671377	0.111059
XPNPEP1	chr10	-	ENST00000488118	15_exon_of_total_17_exon	NA	109869958	AGACC	0.061	0.083	0.121	0.093	0.141	0.188	0.671251	0.195476
PRRC2C	chr1	+	ENST00000647382	3'-UTR	0----0.0248----0.8434----{0.8715}----1	171592146	AGACC	0.116	0.05	0.035	0.081	0.165	0.074	0.670876	0.361243
TGIF2-RAB5IF	chr20	+	ENST00000558530	5_exon_of_total_5_exon	0----0.1275----{0.6329}----0.6373----1	36612047	UGACU	0.089	0.047	0.082	0.04	0.145	0.162	0.670608	0.379456
BRWD1	chr21	-	ENST00000333229	41_exon_of_total_42_exon	0----0.0323----{0.5913}----0.7190----1	39197400	AGACA	1.094	0.762	0.654	1.559	0.705	1.731	0.670508	0.25584
PDCD4	chr10	+	ENST00000393104	1_intron_of_total_12_intron	NA	110875005	GGACU	0.188	0.097	0.168	0.108	0.13	0.483	0.670488	0.541686
VPS13A	chr9	+	ENST00000376636	53_exon_of_total_71_exon	0----0.0233----{0.6816}----0.8675----1	77353442	AGACA	0.657	0.671	0.714	1.001	1.178	1.071	0.670457	0.00991158
ENSG00000249240	chr15	+	ENST00000502574	5_intron_of_total_5_intron	NA	64865179	GGACA	0.676	0.552	0.552	0.977	0.602	1.254	0.670453	0.200055
DCTN5	chr16	+	ENST00000300087	3'-UTR	0----0.0070----0.0571----{0.2553}----1	23669315	GGACU	0.172	0.226	0.138	0.303	0.188	0.362	0.670313	0.163294
SRSF4	chr1	-	ENST00000373795	6_exon_of_total_6_exon	0----0.0643----{0.4300}----0.7100----1	29149053	UGACA	0.256	0.173	0.151	0.362	0.405	0.156	0.670278	0.273405
SETDB1	chr1	+	ENST00000692314	16_exon_of_total_22_exon	0----0.0128----{0.6792}----0.9159----1	150960921	GGACC	0.105	0.227	0.402	0.16	0.58	0.428	0.670188	0.395281
TRAF3IP3	chr1	+	ENST00000400959	12_intron_of_total_13_intron	NA	209778012	AGACC	0.125	0.112	0.103	0.122	0.22	0.199	0.670094	0.148149
LARS1	chr5	-	ENST00000674471	10_exon_of_total_15_exon	NA	146128779	AGACU	0.086	0.125	0.08	0.181	0.176	0.106	0.669993	0.12706
CCNL1	chr3	-	ENST00000461804	3_intron_of_total_10_intron	NA	157154288	AGACA	0.296	0.194	0.696	0.408	0.421	1.058	0.66999	0.430367
ATXN7	chr3	+	ENST00000674280	3'-UTR	0----0.0568----0.4354----{0.6272}----1	64000824	AGACC	0.177	0.074	0.167	0.184	0.248	0.233	0.669851	0.112567
PHTF2	chr7	+	ENST00000422959	9_exon_of_total_19_exon	0----0.0484----{0.2036}----0.5147----1	77920355	AGACU	0.25	0.087	0.103	0.145	0.259	0.296	0.669851	0.278322
POLR3GL	chr1	+	ENST00000369314	3'-UTR	0----0.1019----0.6596----{0.6995}----1	145978494	UAACU	0.864	1.29	1.312	2.656	1.058	1.8	0.669828	0.274405
PLCL2	chr3	+	ENST00000460467	2_exon_of_total_3_exon	NA	17009707	AGACA	0.181	0.482	0.344	0.598	0.35	0.654	0.66981	0.195549
SMCR8	chr17	+	ENST00000406438	3'-UTR	0----0.0599----0.3991----{0.4568}----1	18323549	AGACC	0.044	0.069	0.102	0.166	0.102	0.074	0.66966	0.269279
RNF213	chr17	+	ENST00000582970	38_intron_of_total_67_intron	NA	80360575	GGACU	0.292	0.334	0.241	0.487	0.379	0.513	0.669519	0.0321442
TBC1D13	chr9	+	ENST00000372648	3'-UTR	0----0.0262----0.3383----{0.8602}----1	128809891	GGACU	0.144	0.113	0.29	0.163	0.308	0.399	0.669475	0.290307
ADNP	chr20	-	ENST00000371602	3_exon_of_total_3_exon	0----0.2122----{0.6126}----0.6618----1	50891766	AGACU	0.237	0.264	0.19	0.381	0.441	0.277	0.669434	0.0877177
SLC4A1AP	chr2	+	ENST00000696011	1_exon_of_total_15_exon	0----0.1603----{0.2748}----0.8823----1	27664263	AGACC	0.202	0.234	0.045	0.335	0.206	0.224	0.669423	0.26132
SP140L	chr2	+	ENST00000444636	11_intron_of_total_14_intron	NA	230390309	AGACA	0.395	0.621	0.587	0.529	1.158	0.862	0.669157	0.218191
MKI67	chr10	-	ENST00000368653	12_exon_of_total_14_exon	0----0.0171----{0.2935}----0.7783----1	128107603	AGACA	0.292	0.206	0.294	0.376	0.372	0.511	0.668706	0.055086
PDE4D	chr5	-	ENST00000340635	3'-UTR	0----0.0127----0.3105----{0.3260}----1	58974537	UGACC	0.208	0.176	0.013	0.103	0.195	0.333	0.668501	0.435813
CRKL	chr22	+	ENST00000354336	3'-UTR	0----0.0988----0.2696----{0.9697}----1	20953585	UGACU	0.083	0.077	0.064	0.101	0.047	0.208	0.668379	0.450903
USP24	chr1	-	ENST00000294383	3'-UTR	0----0.0232----0.7513----{0.7541}----1	55069014	AGACA	0.311	0.172	0.503	0.739	0.241	0.587	0.668346	0.341812
LMAN2	chr5	-	ENST00000694903	3_exon_of_total_8_exon	NA	177338589	AGACU	0.069	0.045	0.127	0.141	0.11	0.132	0.668311	0.182052
TIMM50	chr19	+	ENST00000544017	3'-UTR	0----0.0517----0.5848----{0.6058}----1	39489874	AGACC	0.034	0.083	0.119	0.133	0.072	0.17	0.668104	0.288043
SPINDOC	chr11	+	ENST00000294244	6_exon_of_total_6_exon	0----0.1182----{0.6689}----0.7047----1	63827069	AGACU	0.082	0.067	0.104	0.057	0.225	0.12	0.668058	0.418565
WDR37	chr10	+	ENST00000358220	3'-UTR	0----0.0314----0.3555----{0.4446}----1	1129752	AGACU	0.312	0.326	0.296	0.585	0.406	0.493	0.667997	0.0673301
PHF5A	chr22	-	ENST00000216252	3'-UTR	0----0.0370----0.3533----{0.5043}----1	41460238	AGACA	0.72	0.551	0.598	0.645	1.116	1.208	0.667711	0.162344
HUWE1	chrX	-	ENST00000426907	3'-UTR	0----0.0000----0.7476----{0.8191}----1	53532964	AGACU	0.075	0.128	0.091	0.091	0.053	0.323	0.667606	0.566942
ZNF655	chr7	+	ENST00000252713	3_exon_of_total_3_exon	0----0.0383----{0.3634}----0.3650----1	99573577	GAACU	1.648	1.273	1.133	2.197	2.559	1.683	0.667491	0.0681771
IL12RB2	chr1	+	ENST00000674203	3'-UTR	0----0.0402----0.5159----{0.7849}----1	67397553	GGACU	0.161	0.218	0.199	0.129	0.215	0.574	0.667425	0.493717
PIM1	chr6	+	ENST00000373509	4_exon_of_total_6_exon	0----0.1569----{0.2764}----0.5054----1	37171207	GGACU	0.12	0.162	0.104	0.236	0.168	0.209	0.667286	0.0459259
ATP13A3	chr3	-	ENST00000687055	33_exon_of_total_33_exon	NA	194404364	AGACC	0.223	0.087	0.199	0.219	0.317	0.272	0.66669	0.129911
UBN1	chr16	+	ENST00000262376	3'-UTR	0----0.1194----0.6478----{0.7484}----1	4880780	AGACA	0.498	0.33	0.918	1.047	0.862	0.862	0.666353	0.181133
CD3D	chr11	-	ENST00000695666	2_exon_of_total_3_exon	NA	118340501	GAACA	0.714	0.473	0.479	0.878	0.815	0.951	0.666334	0.0362174
POLR3E	chr16	+	ENST00000615879	17_exon_of_total_20_exon	0----0.0643----{0.4613}----0.6167----1	22325971	GGACA	0.602	0.632	0.586	1.079	0.946	0.863	0.666132	0.0255379
XPO6	chr16	-	ENST00000304658	23_intron_of_total_23_intron	NA	28099436	AGACU	0.085	0.135	0.126	0.208	0.144	0.197	0.666034	0.0574534
DBF4	chr7	+	ENST00000413643	3'-UTR	0----0.1919----0.4536----{0.8593}----1	87907997	AGACU	0.222	0.488	0.323	0.411	0.625	0.603	0.665976	0.122865
RARA	chr17	+	ENST00000254066	5'-UTR	0----{0.1038}----0.1432----0.5673----1	40331089	GGACA	0.466	0.333	0.379	0.856	0.362	0.651	0.665927	0.245249
DNAH1	chr3	+	ENST00000486752	44_exon_of_total_77_exon	NA	52372952	UGACC	0.06	0.155	0.155	0.158	0.15	0.279	0.665835	0.244302
DOCK8	chr9	+	ENST00000432829	3'-UTR	0----0.0150----0.8609----{0.8711}----1	464295	GGACA	0.362	0.127	0.342	0.285	0.447	0.586	0.66543	0.232291
FOXO3	chr6	+	ENST00000343882	3_exon_of_total_4_exon	0----0.0416----{0.1461}----0.3183----1	108663597	GGACA	1.464	1.294	1.35	2.144	2.529	1.842	0.665329	0.0489315
PDCD7	chr15	-	ENST00000204549	3_exon_of_total_5_exon	0----0.0096----{0.3886}----0.5260----1	65119893	AAACU	0.459	0.718	0.489	0.828	0.836	0.978	0.665242	0.036905
CCDC22	chrX	+	ENST00000376227	16_exon_of_total_17_exon	0----0.0723----{0.8069}----0.8879----1	49249652	GAACU	0.542	0.667	1.167	1.256	0.835	1.676	0.664881	0.211551
ADPRS	chr1	+	ENST00000373178	3'-UTR	0----0.0079----0.6693----{0.8201}----1	36093635	GGACA	0.909	0.755	0.362	1.095	0.812	1.305	0.664838	0.143261
STK24	chr13	-	ENST00000539966	2_exon_of_total_11_exon	0----0.0334----{0.0538}----0.1683----1	98519319	GGACA	0.367	0.174	0.151	0.389	0.459	0.249	0.66472	0.217747
AHNAK	chr11	-	ENST00000530124	2_intron_of_total_2_intron	NA	62525517	UGACU	0.144	0.1	0.149	0.217	0.222	0.184	0.664703	0.0197058
KIAA1109	chr4	+	ENST00000679879	29_exon_of_total_88_exon	0----0.0232----{0.2880}----0.9688----1	122239962	UGACU	0.358	0.251	0.287	0.716	0.57	0.134	0.66432	0.423684
CSAD	chr12	-	ENST00000267085	2_intron_of_total_16_intron	NA	53175171	UGACC	0.184	0.193	0.155	0.229	0.248	0.366	0.664106	0.128606
ZNF831	chr20	+	ENST00000637017	3'-UTR	0----0.1414----0.6010----{0.6369}----1	59255136	GGACC	0.143	0.116	0.304	0.17	0.409	0.313	0.663909	0.29589
KIF11	chr10	+	ENST00000676757	18_exon_of_total_22_exon	0----0.0458----{0.5136}----0.6659----1	92645538	AGACU	0.477	0.505	0.778	1.151	0.991	0.646	0.663655	0.137413
TOB2	chr22	-	ENST00000327492	5'-UTR	0----{0.1111}----0.1118----0.3505----1	41437348	GGACC	0.295	0.147	0.25	0.438	0.386	0.272	0.663404	0.110763
UBALD1	chr16	-	ENST00000590891	3'-UTR	0----0.4741----0.7160----{0.8372}----1	4609312	GGACC	0.084	0.109	0.136	0.17	0.152	0.199	0.663196	0.03493
DOT1L	chr19	+	ENST00000398665	3'-UTR	0----0.0329----0.6359----{0.6573}----1	2229956	GGACU	0.205	0.175	0.16	0.182	0.247	0.426	0.662965	0.285205
ZNF644	chr1	-	ENST00000370440	3'-UTR	0----0.0382----0.7369----{0.7918}----1	90916484	GGACA	0.569	0.241	0.442	0.287	0.336	1.359	0.662722	0.56302
EPS15L1	chr19	-	ENST00000602022	9_exon_of_total_23_exon	0----0.0052----{0.2323}----0.7401----1	16425174	AGACA	0.414	0.311	0.251	0.525	0.709	0.311	0.662654	0.235898
RBMS1	chr2	-	ENST00000474820	16_exon_of_total_16_exon	NA	160272240	AGACA	0.857	0.696	0.521	1.347	1.12	0.816	0.662599	0.103549
XPC	chr3	-	ENST00000285021	7_exon_of_total_16_exon	0----0.0090----{0.2392}----0.7825----1	14164872	AGACU	0.057	0.051	0.091	0.127	0.1	0.088	0.662583	0.0853641
ZMYM2	chr13	+	ENST00000382874	4_exon_of_total_26_exon	0----0.0187----{0.0948}----0.4265----1	19993843	GGACC	0.156	0.085	0.128	0.287	0.204	0.093	0.662348	0.331341
GATAD2A	chr19	+	ENST00000360315	3'-UTR	0----0.0550----0.3904----{0.4017}----1	19505538	GGACC	0.159	0.065	0.061	0.136	0.114	0.201	0.662166	0.254222
VCL	chr10	+	ENST00000623461	13_exon_of_total_23_exon	NA	74094373	AGACC	0.113	0.059	0.108	0.146	0.087	0.21	0.66188	0.265588
CAPRIN1	chr11	+	ENST00000341394	7_exon_of_total_19_exon	0----0.0256----{0.1723}----0.4119----1	34079748	AGACC	0.078	0.075	0.127	0.152	0.126	0.165	0.66188	0.0640542
NFATC2IP	chr16	+	ENST00000320805	3_intron_of_total_7_intron	NA	28955212	AGACA	0.265	0.877	0.245	1.312	0.425	0.457	0.661596	0.497111
MTMR3	chr22	+	ENST00000333027	20_exon_of_total_20_exon	0----0.0368----{0.4268}----0.4313----1	30025761	UGACC	0.078	0.099	0.129	0.257	0.035	0.192	0.661475	0.464916
ADAM15	chr1	+	ENST00000527418	14_exon_of_total_22_exon	NA	155058277	AGACA	0.408	0.276	0.265	0.43	0.468	0.603	0.661444	0.0587595
ELL	chr19	-	ENST00000262809	8_exon_of_total_12_exon	0----0.0038----{0.3131}----0.4738----1	18450713	AGACU	0.068	0.08	0.313	0.164	0.294	0.271	0.661152	0.391709
LRP10	chr14	+	ENST00000359591	3'-UTR	0----0.0818----0.3926----{0.6931}----1	22879598	AGACU	0.223	0.361	0.295	0.483	0.456	0.451	0.66115	0.0436259
MACF1	chr1	+	ENST00000361689	36_intron_of_total_93_intron	NA	39336011	AGACA	0.655	0.235	0.774	0.727	1.056	0.848	0.660956	0.181063
MDM4	chr1	+	ENST00000367183	3'-UTR	0----0.0182----0.0727----{0.2832}----1	204551598	GGACA	0.19	0.3	0.183	0.466	0.244	0.354	0.66082	0.171319
KDM6B	chr17	+	ENST00000448097	12_exon_of_total_24_exon	0----0.0774----{0.4432}----0.8105----1	7848749	GGACU	0.213	0.163	0.182	0.363	0.246	0.273	0.660514	0.07652
SNTB1	chr8	-	ENST00000395601	3'-UTR	0----0.0804----0.3935----{0.4220}----1	120538729	AGACU	0.177	0.18	0.115	0.257	0.232	0.257	0.660389	0.0360128
ABCE1	chr4	+	ENST00000502803	4_exon_of_total_7_exon	NA	145121214	AGACU	0.216	0.187	0.088	0.228	0.332	0.216	0.660334	0.150383
HSD17B11	chr4	-	ENST00000358290	3'-UTR	0----0.0662----0.5730----{0.7104}----1	87337030	UGACU	0.101	0.086	0.13	0.217	0.124	0.16	0.660328	0.137718
PARP6	chr15	-	ENST00000569173	3'-UTR	0----0.0000----0.4690----{0.8488}----1	72241258	UGACU	0.073	0.087	0.145	0.102	0.116	0.264	0.660224	0.379383
ANXA1	chr9	+	ENST00000257497	3'-UTR	0----0.0528----0.7959----{0.8216}----1	73170143	AGACU	0.148	0.049	0.115	0.156	0.149	0.188	0.660042	0.16275
FGD3	chr9	+	ENST00000375482	15_intron_of_total_17_intron	NA	93030285	GAACA	1.022	0.596	1.156	1.36	1.56	1.463	0.659951	0.0736936
HSPH1	chr13	-	ENST00000320027	3'-UTR	0----0.0614----0.5528----{0.6331}----1	31136896	AGACU	0.094	0.065	0.11	0.06	0.113	0.252	0.659857	0.461654
DHCR24	chr1	-	ENST00000371269	3_exon_of_total_9_exon	0----0.0180----{0.1150}----0.3844----1	54876023	UGACC	0.163	0.041	0.16	0.131	0.229	0.215	0.659624	0.240865
TSPAN5	chr4	-	ENST00000508798	3'-UTR	0----0.1061----0.2856----{0.5546}----1	98471810	AGACC	0.142	0.123	0.187	0.152	0.302	0.26	0.659601	0.179971
SUSD6	chr14	+	ENST00000342745	5'-UTR	0----{0.0299}----0.0581----0.2273----1	69611756	AGACU	0.088	0.106	0.139	0.135	0.123	0.268	0.659541	0.298773
ERN1	chr17	-	ENST00000680433	3'-UTR	0----0.0106----0.3117----{0.5482}----1	64043158	AGACA	0.276	0.279	0.379	0.662	0.542	0.271	0.65922	0.255496
ALDH16A1	chr19	+	ENST00000540132	3'-UTR	0----0.0860----0.9692----{0.9977}----1	49470529	AGACA	0.521	0.521	0.284	1.231	0.587	0.276	0.659181	0.462222
IRF2BPL	chr14	-	ENST00000238647	1_exon_of_total_1_exon	0----0.2199----{0.6584}----0.7938----1	77025965	GGACC	0.108	0.078	0.313	0.369	0.186	0.233	0.659156	0.358681
FXR1	chr3	+	ENST00000305586	16_exon_of_total_18_exon	0----0.2450----{0.5999}----0.7366----1	180970173	AGACA	0.326	0.615	0.296	0.587	0.817	0.549	0.658846	0.146887
WAC	chr10	+	ENST00000428935	7_exon_of_total_8_exon	0----0.3312----{0.6547}----0.8173----1	28595814	AGACU	0.172	0.073	0.104	0.164	0.111	0.276	0.658825	0.314216
VPS37B	chr12	-	ENST00000267202	4_exon_of_total_4_exon	0----0.0229----{0.2088}----0.3400----1	122867470	AGACU	0.28	0.356	0.076	0.456	0.488	0.18	0.658693	0.347194
KLF12	chr13	-	ENST00000377669	4_exon_of_total_8_exon	0----0.0205----{0.0433}----0.1321----1	73846249	GGACU	0.324	0.284	0.6	0.718	0.6	0.589	0.658684	0.129934
BAZ1B	chr7	-	ENST00000339594	19_exon_of_total_20_exon	0----0.0589----{0.7818}----0.7869----1	73442226	GGACA	0.317	0.466	0.31	0.254	0.549	0.922	0.658303	0.390739
MAP3K3	chr17	+	ENST00000361733	3'-UTR	0----0.0722----0.4680----{0.9021}----1	63695840	AGACC	0.129	0.074	0.162	0.219	0.234	0.123	0.658172	0.185109
PALM2AKAP2	chr9	+	ENST00000374530	8_exon_of_total_11_exon	0----0.0382----{0.3662}----0.4730----1	110138043	GGACC	0.03	0.092	0.103	0.116	0.096	0.143	0.657894	0.192805
IRF2BPL	chr14	-	ENST00000238647	1_exon_of_total_1_exon	0----0.2199----{0.7919}----0.7938----1	77025409	AGACC	0.203	0.219	0.208	0.498	0.295	0.201	0.657894	0.300311
DGKQ	chr4	-	ENST00000273814	3'-UTR	0----0.0187----0.6272----{0.9630}----1	959058	GGACU	0.344	0.144	0.279	0.411	0.394	0.405	0.657709	0.128028
TMEM181	chr6	+	ENST00000367090	7_exon_of_total_17_exon	0----0.0555----{0.1709}----0.3432----1	158605273	AGACU	0.098	0.161	0.044	0.211	0.096	0.171	0.657693	0.28883
DIDO1	chr20	-	ENST00000266070	16_exon_of_total_16_exon	0----0.0415----{0.7859}----0.8256----1	62879573	GGACU	0.134	0.116	0.124	0.264	0.12	0.206	0.657677	0.225991
ENSG00000284057	chr11	+	ENST00000638767	3'-UTR	0----0.0541----0.8951----{0.9091}----1	93812106	UGACU	0.071	0.149	0.09	0.169	0.155	0.165	0.657566	0.122112
STK10	chr5	-	ENST00000176763	11_exon_of_total_19_exon	0----0.0309----{0.3262}----0.5243----1	172083029	AGACC	0.099	0.079	0.061	0.099	0.151	0.127	0.657554	0.074611
URGCP-MRPS24	chr7	-	ENST00000603700	4_intron_of_total_6_intron	NA	43876290	GGACA	0.265	0.407	0.42	0.493	0.693	0.536	0.657112	0.0577946
FMNL1	chr17	+	ENST00000331495	10_exon_of_total_27_exon	0----0.0600----{0.2973}----0.8851----1	45238619	GGACA	0.223	0.165	0.184	0.331	0.299	0.272	0.657112	0.0103485
BOD1L1	chr4	-	ENST00000040738	10_exon_of_total_26_exon	0----0.0131----{0.2277}----0.8795----1	13604631	AGACU	0.328	0.28	0.148	0.463	0.377	0.352	0.656926	0.0965773
RCN2	chr15	+	ENST00000320963	8_exon_of_total_8_exon	0----0.0594----{0.6211}----0.6354----1	76949197	UGACU	0.11	0.117	0.047	0.055	0.256	0.121	0.656855	0.475344
GALNT1	chr18	+	ENST00000269195	3'-UTR	0----0.0569----0.4801----{0.5607}----1	35710090	GAACU	1.08	1.256	1.282	2.597	1.68	1.427	0.656782	0.186296
PRMT2	chr21	+	ENST00000451211	6_intron_of_total_7_intron	NA	46658659	AGACU	0.133	0.161	0.119	0.123	0.252	0.276	0.656516	0.232648
POLG	chr15	-	ENST00000631044	3'-UTR	0----0.0651----0.2309----{0.3451}----1	89328704	GGACA	0.231	0.23	0.117	0.221	0.488	0.202	0.656382	0.356496
RFTN1	chr3	-	ENST00000432519	9_exon_of_total_9_exon	0----0.0308----{0.5436}----0.6353----1	16317074	GGACA	0.414	0.153	0.452	0.626	0.448	0.532	0.656318	0.162287
C9orf40	chr9	-	ENST00000376854	1_exon_of_total_2_exon	0----0.1280----{0.2059}----0.3769----1	74952428	GGACC	0.087	0.149	0.061	0.136	0.128	0.204	0.656046	0.184404
ZNF580	chr19	+	ENST00000592881	2_exon_of_total_2_exon	0----0.6958----{0.7537}----1.0000----1	55642567	GGACC	0.086	0.147	0.071	0.232	0.072	0.175	0.655954	0.347535
PTBP1	chr19	+	ENST00000635647	9_intron_of_total_13_intron	NA	807227	AGACU	0.209	0.137	0.203	0.319	0.199	0.347	0.655894	0.131369
USP47	chr11	+	ENST00000339865	1_intron_of_total_26_intron	NA	11880240	AGACA	0.714	0.323	0.511	1.032	0.82	0.587	0.655884	0.158712
LRRC8A	chr9	+	ENST00000372600	3'-UTR	0----0.0538----0.6151----{0.8851}----1	128917541	AGACU	0.099	0.196	0.164	0.164	0.302	0.257	0.655501	0.15923
IVNS1ABP	chr1	-	ENST00000480769	8_exon_of_total_8_exon	NA	185298024	AGACC	0.072	0.077	0.084	0.101	0.125	0.141	0.65545	0.0515729
CHMP6	chr17	+	ENST00000571457	6_intron_of_total_6_intron	NA	80999506	AGACA	0.197	0.567	0.46	0.323	0.732	0.872	0.654753	0.311008
USO1	chr4	+	ENST00000514213	22_exon_of_total_24_exon	0----0.0589----{0.6767}----0.7596----1	75810503	AGACU	0.058	0.158	0.127	0.176	0.174	0.19	0.654751	0.152891
MALT1	chr18	+	ENST00000649217	13_exon_of_total_17_exon	0----0.0193----{0.1861}----0.2857----1	58735276	AGACA	0.964	0.359	0.645	1.199	0.587	1.312	0.654607	0.26089
NFE2L1	chr17	+	ENST00000584137	3_exon_of_total_3_exon	0----0.5312----{0.5936}----1.0000----1	48051151	GGACU	0.258	0.441	0.137	0.32	0.515	0.481	0.654585	0.218011
SYNE2	chr14	+	ENST00000358025	23_exon_of_total_116_exon	0----0.0097----{0.1440}----0.9585----1	63995196	GAACA	1.105	1.122	0.535	1.636	1.388	1.323	0.654307	0.0935067
GNG2	chr14	+	ENST00000553560	3_intron_of_total_3_intron	NA	51967231	GGACU	0.052	0.102	0.106	0.152	0.125	0.132	0.653589	0.0859531
TCF20	chr22	-	ENST00000677622	2_exon_of_total_6_exon	0----0.0460----{0.6333}----0.8177----1	42210828	AGACU	0.184	0.145	0.329	0.505	0.345	0.185	0.653471	0.321943
EPRS1	chr1	-	ENST00000366923	15_exon_of_total_32_exon	0----0.0241----{0.3939}----0.9576----1	220006257	AGACU	0.123	0.123	0.058	0.147	0.118	0.213	0.652939	0.182134
PRKAR1B	chr7	-	ENST00000544935	3'-UTR	0----0.0461----0.5056----{0.5630}----1	550286	GGACU	0.097	0.126	0.165	0.241	0.078	0.291	0.652753	0.370239
CANX	chr5	+	ENST00000681674	8_exon_of_total_15_exon	0----0.0312----{0.2026}----0.3935----1	179716225	AGACC	0.056	0.131	0.084	0.121	0.103	0.202	0.652561	0.247014
DNASE1	chr16	+	ENST00000575479	2_intron_of_total_2_intron	NA	3663978	UGACC	0.173	0.092	0.048	0.134	0.196	0.162	0.652496	0.242229
TMBIM6	chr12	+	ENST00000267115	3'-UTR	0----0.0300----0.2816----{0.9718}----1	49764854	AGACA	0.478	0.542	0.327	0.722	0.727	0.668	0.652271	0.0469073
DENND11	chr7	-	ENST00000536163	3'-UTR	0----0.0018----0.1889----{0.6299}----1	141659432	GGACU	0.133	0.182	0.084	0.13	0.256	0.241	0.652077	0.201691
FCHO1	chr19	+	ENST00000594202	22_exon_of_total_29_exon	0----0.0868----{0.6528}----0.9194----1	17781530	AGACA	0.336	0.481	0.321	0.326	0.6	0.862	0.651846	0.29465
EMC1	chr1	-	ENST00000477853	4_exon_of_total_23_exon	0----0.0023----{0.0524}----0.4514----1	19243660	AGACU	0.123	0.141	0.221	0.276	0.313	0.173	0.651806	0.155211
TPP2	chr13	+	ENST00000698381	21_exon_of_total_28_exon	NA	102648992	AGACC	0.146	0.118	0.172	0.306	0.24	0.139	0.651776	0.223842
AP5B1	chr11	-	ENST00000532090	2_exon_of_total_2_exon	0----0.0552----{0.1931}----0.4330----1	65779529	UGACA	0.117	0.276	0.199	0.426	0.112	0.392	0.651634	0.383934
ARIH2	chr3	+	ENST00000452882	5'-UTR	0----{0.3043}----0.4599----1.0000----1	48927465	AGACA	0.418	0.263	0.172	0.392	0.767	0.181	0.651615	0.453446
MTMR12	chr5	-	ENST00000280285	3'-UTR	0----0.0201----0.4394----{0.5618}----1	32229169	AGACC	0.155	0.141	0.172	0.175	0.384	0.176	0.651236	0.328324
SESN3	chr11	-	ENST00000536441	3'-UTR	0----0.0358----0.1904----{0.9827}----1	95165677	UGACA	0.117	0.137	0.151	0.282	0.215	0.139	0.651105	0.198437
ERO1A	chr14	-	ENST00000395686	8_exon_of_total_16_exon	0----0.0150----{0.1409}----0.2888----1	52663829	AGACC	0.158	0.14	0.1	0.259	0.182	0.184	0.651088	0.077425
ENSG00000255639	chr12	+	ENST00000648836	10_intron_of_total_14_intron	NA	4686984	AGACC	0.169	0.077	0.11	0.208	0.243	0.108	0.650971	0.246022
HACD4	chr9	-	ENST00000495827	2_exon_of_total_7_exon	0----0.0060----{0.0198}----0.0905----1	21029322	UGACA	0.158	0.083	0.075	0.133	0.281	0.082	0.650416	0.431162
ZRANB1	chr10	+	ENST00000359653	3'-UTR	0----0.0651----0.4386----{0.4469}----1	124985039	UGACC	0.541	0.523	0.385	0.698	0.826	0.75	0.650175	0.0131933
C11orf71	chr11	-	ENST00000325636	1_exon_of_total_2_exon	0----0.1319----{0.3696}----0.8129----1	114400176	GGACC	0.127	0.214	0.344	0.587	0.292	0.196	0.650161	0.400601
NDEL1	chr17	+	ENST00000582812	5_exon_of_total_5_exon	0----0.2568----{0.9592}----1.0000----1	8448573	AGACU	0.219	0.209	0.099	0.28	0.255	0.292	0.650084	0.112196
AHNAK	chr11	-	ENST00000530124	2_intron_of_total_2_intron	NA	62523300	GGACA	0.191	0.23	0.18	0.294	0.338	0.311	0.649893	0.0049593
AP5B1	chr11	-	ENST00000532090	2_exon_of_total_2_exon	0----0.0552----{0.4245}----0.4330----1	65777914	UGACU	0.126	0.258	0.11	0.344	0.209	0.222	0.649685	0.21546
SYNGAP1	chr6_GL000256v2_alt	+	ENST00000461459	8_exon_of_total_10_exon	NA	4886852	AGACA	1.048	0.964	0.891	1.264	1.208	2.082	0.64959	0.188024
AHNAK	chr11	-	ENST00000530124	2_intron_of_total_2_intron	NA	62528325	GGACA	0.378	0.46	0.374	0.656	0.458	0.787	0.649369	0.12906
ATM	chr11	+	ENST00000683174	5_exon_of_total_63_exon	NA	108235781	AGACA	0.378	0.448	0.219	0.529	0.644	0.466	0.649313	0.0857826
IRF4	chr6	+	ENST00000696871	3'-UTR	0----0.0678----0.7956----{0.8736}----1	407743	AGACU	0.403	0.082	0.49	0.488	0.536	0.505	0.649114	0.274281
BROX	chr1	+	ENST00000612948	3'-UTR	0----0.1008----0.3838----{0.5822}----1	222733513	AGACU	0.137	0.094	0.07	0.183	0.148	0.141	0.649023	0.0821425
GTF3C6	chr6	+	ENST00000329970	6_exon_of_total_6_exon	0----0.0812----{0.8439}----0.8959----1	110967749	AGACA	0.226	0.285	0.26	0.311	0.36	0.538	0.649011	0.162162
CREBBP	chr16	-	ENST00000262367	3'-UTR	0----0.0739----0.7531----{0.7994}----1	3727217	GAACU	1.161	0.312	1.232	0.536	1.812	1.893	0.648776	0.395572
E2F3	chr6	+	ENST00000346618	5_exon_of_total_7_exon	0----0.0703----{0.2639}----0.3479----1	20486779	AGACU	0.088	0.118	0.067	0.18	0.103	0.145	0.64871	0.135961
AKAP1	chr17	+	ENST00000337714	2_exon_of_total_11_exon	0----0.0453----{0.4761}----0.7391----1	57107148	GGACC	0.035	0.08	0.294	0.218	0.356	0.067	0.648224	0.539989
MGME1	chr20	+	ENST00000377710	3'-UTR	0----0.0820----0.5459----{0.6307}----1	17990298	AGACC	0.219	0.229	0.185	0.198	0.379	0.415	0.648135	0.213317
BBX	chr3	+	ENST00000415149	17_exon_of_total_17_exon	0----0.0366----{0.3370}----0.3430----1	107805403	GGACA	0.763	0.695	0.686	1.45	1.095	0.814	0.647727	0.15654
ZNF397	chr18	+	ENST00000589420	2_exon_of_total_6_exon	NA	35243251	AGACA	1.013	0.479	0.82	1.292	1.066	1.264	0.647645	0.0903726
MAPK14	chr6	+	ENST00000229795	3'-UTR	0----0.1035----0.3542----{0.4212}----1	36108736	AGACA	0.689	0.567	0.456	1.228	1.104	0.35	0.647627	0.359895
TBC1D9B	chr5	-	ENST00000518085	2_exon_of_total_2_exon	NA	179862412	AGACU	0.259	0.149	0.141	0.305	0.218	0.337	0.647531	0.117764
USP9X	chrX	+	ENST00000324545	34_exon_of_total_45_exon	0----0.0654----{0.4806}----0.6779----1	41214606	AGACA	0.37	0.303	0.568	0.619	0.877	0.448	0.647525	0.200676
ENSG00000273734	chr19	+	ENST00000621615	1_intron_of_total_7_intron	NA	2294219	GGACA	1.259	0.624	1.279	1.709	1.996	1.248	0.647465	0.122961
IVNS1ABP	chr1	-	ENST00000367498	6_exon_of_total_15_exon	0----0.1306----{0.2366}----0.5996----1	185307583	AGACU	0.104	0.126	0.109	0.167	0.164	0.2	0.647427	0.0147704
CARMIL2	chr16	+	ENST00000696175	36_exon_of_total_39_exon	0----0.0537----{0.9143}----0.9887----1	67656598	AGACA	0.264	0.244	0.248	0.565	0.273	0.346	0.647211	0.245049
PIK3R5	chr17	-	ENST00000269300	3'-UTR	0----0.0280----0.1754----{0.6187}----1	8880556	GAACU	0.709	0.807	0.812	1.799	1.137	0.709	0.646828	0.299907
APOL1	chr22	+	ENST00000426053	5_exon_of_total_5_exon	0----0.0598----{0.2920}----0.4669----1	36265542	GGACA	0.302	0.221	0.218	0.354	0.251	0.555	0.646579	0.254184
DBNL	chr7	+	ENST00000448521	3'-UTR	0----0.0036----0.1347----{0.6953}----1	44066449	AGACU	0.105	0.219	0.313	0.226	0.355	0.416	0.6463	0.218353
CHURC1-FNTB	chr14	+	ENST00000552941	2_intron_of_total_12_intron	NA	64932216	UGACU	0.092	0.044	0.11	0.067	0.174	0.144	0.6462	0.296144
TRA2B	chr3	-	ENST00000453386	3'-UTR	0----0.0369----0.2444----{0.2465}----1	185917705	AGACU	0.069	0.118	0.144	0.23	0.157	0.131	0.646121	0.172406
WDR48	chr3	+	ENST00000413099	3'-UTR	0----0.0043----0.0878----{0.9696}----1	39095008	AGACU	0.134	0.072	0.164	0.193	0.263	0.123	0.646038	0.235169
BCOR	chrX	-	ENST00000378463	4_exon_of_total_11_exon	NA	40062931	AGACA	0.5	0.498	0.194	0.888	0.255	0.722	0.645791	0.372088
FURIN	chr15	+	ENST00000268171	16_exon_of_total_16_exon	0----0.0666----{0.6207}----0.6282----1	90881846	GGACC	0.084	0.164	0.147	0.204	0.196	0.218	0.645754	0.0839376
CDCA5	chr11	-	ENST00000533015	3_intron_of_total_4_intron	NA	65079504	AGACU	0.118	0.068	0.186	0.141	0.141	0.3	0.645717	0.338976
EZH2	chr7	-	ENST00000683292	3'-UTR	0----0.0681----0.4703----{0.8353}----1	148809099	AGACU	0.1	0.073	0.107	0.136	0.117	0.185	0.645504	0.104183
MATR3	chr5	+	ENST00000361059	5_exon_of_total_18_exon	0----0.1076----{0.3189}----0.7484----1	139308254	AGACU	0.109	0.109	0.078	0.152	0.155	0.156	0.645415	0.0313276
CD226	chr18	-	ENST00000578928	1_intron_of_total_3_intron	NA	69862320	AGACA	0.124	0.442	0.595	0.395	0.669	0.752	0.645396	0.28571
ATP6AP1	chrX	+	ENST00000677342	3'-UTR	0----0.0259----0.4323----{0.7049}----1	154435832	AGACC	0.135	0.194	0.061	0.148	0.211	0.251	0.645335	0.211285
ATG12	chr5	-	ENST00000509910	3'-UTR	0----0.0032----0.1079----{0.2554}----1	115831207	AGACU	0.266	0.263	0.12	0.266	0.355	0.394	0.645189	0.121268
XRCC1	chr19	-	ENST00000262887	12_exon_of_total_17_exon	0----0.0336----{0.6681}----0.9605----1	43546718	AGACC	0.117	0.076	0.112	0.225	0.089	0.163	0.64518	0.279464
MBD1	chr18	-	ENST00000585672	14_intron_of_total_14_intron	NA	50269340	UGACA	0.122	0.149	0.254	0.39	0.332	0.099	0.645065	0.391672
SYNJ2BP-COX16	chr14	-	ENST00000621525	3_intron_of_total_5_intron	NA	70373114	GGACC	0.122	0.196	0.177	0.427	0.11	0.237	0.644905	0.420474
PCF11	chr11	+	ENST00000298281	8_exon_of_total_16_exon	0----0.0589----{0.3645}----0.6669----1	83168681	GGACC	0.332	0.219	0.147	0.409	0.341	0.341	0.644352	0.121002
MBD6	chr12	+	ENST00000355673	3'-UTR	0----0.0657----0.7825----{0.9738}----1	57530038	AGACA	0.575	0.523	0.227	0.276	0.877	0.918	0.644335	0.365705
BTN3A1	chr6	+	ENST00000476549	1_intron_of_total_9_intron	NA	26405390	GGACU	0.099	0.061	0.055	0.078	0.117	0.141	0.644125	0.15927
SYMPK	chr19	-	ENST00000245934	10_exon_of_total_27_exon	0----0.0250----{0.3144}----0.9632----1	45838522	AGACA	0.587	0.197	0.487	0.656	0.215	1.115	0.643902	0.468713
SPINDOC	chr11	+	ENST00000294244	6_exon_of_total_6_exon	0----0.1182----{0.6412}----0.7047----1	63827015	AGACU	0.083	0.148	0.098	0.254	0.182	0.078	0.643681	0.353723
NECAP2	chr1	+	ENST00000337132	3'-UTR	0----0.0188----0.4113----{0.5590}----1	16459188	UGACC	0.212	0.213	0.123	0.313	0.317	0.226	0.643435	0.0712694
SPTBN1	chr2	+	ENST00000615901	16_exon_of_total_38_exon	0----0.0243----{0.3650}----0.7188----1	54631530	AGACA	0.43	0.185	0.273	0.732	0.36	0.295	0.643336	0.358074
AFF4	chr5	-	ENST00000265343	3'-UTR	0----0.0398----0.4060----{0.7043}----1	132878214	AGACU	0.073	0.125	0.208	0.136	0.293	0.205	0.643003	0.275863
SRSF4	chr1	-	ENST00000373795	6_exon_of_total_6_exon	0----0.0643----{0.5826}----0.7100----1	29148702	AGACA	0.365	0.202	0.172	0.175	0.519	0.46	0.642997	0.335421
OPA1	chr3	+	ENST00000361150	9_exon_of_total_29_exon	0----0.0370----{0.1803}----0.4929----1	193637985	AGACU	0.109	0.066	0.135	0.18	0.172	0.132	0.642739	0.0868946
NUDCD3	chr7	-	ENST00000355451	3'-UTR	0----0.0072----0.1424----{0.2758}----1	44384938	GGACU	0.309	0.164	0.135	0.101	0.291	0.557	0.642337	0.491184
TATDN2	chr3	+	ENST00000287652	3_exon_of_total_8_exon	0----0.1967----{0.3441}----0.6247----1	10260509	AGACA	0.463	0.684	0.276	0.602	0.993	0.626	0.642274	0.199217
EML4	chr2	+	ENST00000402711	4_exon_of_total_22_exon	0----0.0726----{0.2026}----0.8495----1	42263303	AGACA	0.303	0.659	0.43	0.611	1.001	0.56	0.641865	0.214762
THUMPD1	chr16	-	ENST00000636554	4_intron_of_total_7_intron	NA	20736155	GGACU	0.182	0.089	0.227	0.214	0.281	0.282	0.641769	0.135455
TVP23B	chr17	+	ENST00000574294	3'-UTR	0----0.1745----0.3289----{0.6587}----1	18804263	AGACA	0.758	0.323	0.567	0.942	0.384	1.245	0.641613	0.356309
CCSER2	chr10	+	ENST00000372088	3'-UTR	0----0.0338----0.4447----{0.8318}----1	84517230	AGACU	0.113	0.112	0.134	0.206	0.131	0.223	0.641443	0.133878
PWWP3A	chr19	+	ENST00000591337	3'-UTR	0----0.0581----0.5621----{0.5872}----1	1376682	GGACC	0.575	0.336	0.569	0.827	0.73	0.751	0.641046	0.0583362
SENP5	chr3	+	ENST00000445299	7_exon_of_total_9_exon	0----0.1000----{0.8844}----0.9550----1	196927865	AGACU	0.427	0.168	0.369	0.603	0.3	0.6	0.64074	0.235576
SPRING1	chr12	-	ENST00000261318	3'-UTR	0----0.0201----0.0934----{0.1288}----1	116717511	GGACC	0.095	0.331	0.313	0.569	0.478	0.105	0.640494	0.454173
SMAD3	chr15	+	ENST00000327367	3'-UTR	0----0.0856----0.2833----{0.6935}----1	67193188	GGACA	0.104	0.195	0.127	0.212	0.146	0.306	0.64033	0.230766
RNF4	chr4	+	ENST00000541204	3'-UTR	0----0.1245----0.2468----{0.8126}----1	2515330	UGACU	0.125	0.074	0.136	0.048	0.25	0.224	0.639889	0.432844
EIF1AD	chr11	-	ENST00000526451	6_exon_of_total_6_exon	0----0.0757----{0.2383}----0.2561----1	65998647	AGACA	1.51	0.529	1.22	2.195	1.521	1.361	0.639547	0.193837
DCTN5	chr16	+	ENST00000300087	5_exon_of_total_6_exon	0----0.0070----{0.0409}----0.0571----1	23665648	AGACU	0.093	0.078	0.123	0.11	0.198	0.15	0.639531	0.152392
CCDC69	chr5	-	ENST00000355417	3'-UTR	0----0.0359----0.2981----{0.4114}----1	151183051	UGACU	0.123	0.158	0.128	0.189	0.201	0.247	0.639193	0.0295757
PCNX3	chr11	+	ENST00000355703	6_exon_of_total_35_exon	0----0.0755----{0.2095}----0.9351----1	65618314	AGACC	0.143	0.126	0.187	0.302	0.158	0.25	0.638785	0.171386
GOLGA3	chr12	-	ENST00000204726	3'-UTR	0----0.0770----0.5541----{0.5634}----1	132773016	AGACA	1.525	1.336	0.525	1.336	2.163	1.773	0.638768	0.185406
FLI1	chr11	+	ENST00000608303	3'-UTR	0----0.0962----0.1544----{0.3209}----1	128810666	AAACA	0.442	0.436	0.553	0.658	0.776	0.794	0.638726	0.00997464
HCLS1	chr3	-	ENST00000314583	6_intron_of_total_13_intron	NA	121637420	AGACU	0.116	0.152	0.138	0.228	0.143	0.261	0.638445	0.156912
ENSG00000266086	chr17	-	ENST00000665125	1_intron_of_total_2_intron	NA	57994074	AGACA	0.265	0.664	1.107	0.654	1.449	1.066	0.63829	0.322076
CYB5B	chr16	+	ENST00000684784	3'-UTR	0----0.0578----0.2329----{0.9422}----1	69463711	AGACC	0.057	0.171	0.171	0.212	0.205	0.204	0.638205	0.190362
YEATS2	chr3	+	ENST00000305135	3'-UTR	0----0.0331----0.6873----{0.6964}----1	183810643	GGACC	0.239	0.188	0.328	0.425	0.409	0.341	0.638112	0.0544705
PTP4A1	chr6	+	ENST00000648894	5'-UTR	0----{0.1354}----0.2093----0.3201----1	63576532	GAACU	1.452	2.062	0.853	2.179	2.108	2.509	0.638043	0.134639
IER5	chr1	+	ENST00000367577	3'-UTR	0----0.0483----0.2826----{0.3613}----1	181090217	GGACU	0.088	0.144	0.115	0.203	0.169	0.168	0.638024	0.036637
ANKRD52	chr12	-	ENST00000548241	5_intron_of_total_5_intron	NA	56238490	AGACA	0.635	0.475	0.296	1.12	0.511	0.557	0.638016	0.320898
TECPR1	chr7	-	ENST00000447648	3'-UTR	0----0.0429----0.5774----{0.6998}----1	98216588	AGACU	0.293	0.362	0.406	0.145	0.824	0.682	0.637915	0.442597
SCAP	chr3	-	ENST00000265565	23_exon_of_total_23_exon	0----0.0567----{0.9208}----0.9593----1	47414017	GGACC	0.059	0.087	0.068	0.105	0.063	0.165	0.637911	0.310805
SNW1	chr14	-	ENST00000261531	3'-UTR	0----0.0136----0.7703----{0.8924}----1	77717827	AGACC	0.127	0.057	0.165	0.169	0.228	0.146	0.637725	0.185436
NCK1	chr3	+	ENST00000288986	3_exon_of_total_4_exon	0----0.0671----{0.3299}----0.6526----1	136945865	UGACC	0.131	0.155	0.108	0.159	0.225	0.229	0.637691	0.0636949
THYN1	chr11	-	ENST00000392595	4_exon_of_total_8_exon	0----0.0627----{0.3516}----0.8219----1	134250307	AGACA	0.487	0.592	0.942	1.162	0.867	1.115	0.637532	0.0960869
GSTM2	chr1	+	ENST00000369831	5_intron_of_total_7_intron	NA	109670787	AGACA	0.468	0.752	1.102	1.464	1.415	0.732	0.63703	0.228336
SIL1	chr5	-	ENST00000394817	3'-UTR	0----0.0582----0.7920----{0.7994}----1	138947102	GGACU	0.618	0.282	0.241	0.439	0.432	0.903	0.636707	0.346808
DHX16	chr6	-	ENST00000376442	10_exon_of_total_20_exon	0----0.0484----{0.5147}----0.9662----1	30660198	AGACA	0.535	0.403	0.596	0.179	1.264	0.942	0.636691	0.47212
ST3GAL1	chr8	-	ENST00000522652	4_intron_of_total_9_intron	NA	133476210	GGACA	0.548	0.233	0.571	0.688	0.473	0.941	0.636668	0.226604
ATPAF1	chr1	-	ENST00000574428	3'-UTR	0----0.0103----0.2529----{0.3793}----1	46635261	AGACU	0.111	0.06	0.206	0.105	0.328	0.153	0.636336	0.442087
SCO1	chr17	-	ENST00000255390	3'-UTR	0----0.0027----0.0973----{0.1375}----1	10680733	GGACU	0.365	0.399	0.678	0.626	0.926	0.689	0.636071	0.119865
CCNC	chr6	-	ENST00000369220	3'-UTR	0----0.0477----0.4485----{0.4712}----1	99543506	GGACA	0.599	0.362	0.66	0.608	1.235	0.676	0.635967	0.270042
SYNE2	chr14	+	ENST00000358025	30_exon_of_total_116_exon	0----0.0097----{0.2037}----0.9585----1	64003170	AGACA	0.942	0.302	0.35	0.722	0.679	1.076	0.635942	0.302068
BCL11B	chr14	-	ENST00000345514	3'-UTR	0----0.0351----0.3603----{0.5953}----1	99172363	AGACC	0.074	0.198	0.071	0.167	0.196	0.17	0.635927	0.266858
MAP2K7	chr19	+	ENST00000397981	11_exon_of_total_11_exon	0----0.0297----{0.3860}----0.4032----1	7912372	AGACU	0.112	0.091	0.104	0.173	0.215	0.089	0.635751	0.26404
BIRC2	chr11	+	ENST00000530675	2_exon_of_total_9_exon	0----0.0851----{0.1593}----0.9725----1	102350144	AGACA	0.458	0.794	0.78	1.292	0.923	0.942	0.635654	0.0828673
TFE3	chrX	-	ENST00000315869	3'-UTR	0----0.0398----0.5649----{0.9514}----1	49028885	AGACA	0.242	0.441	0.365	0.511	0.395	0.722	0.635462	0.174281
ZCCHC2	chr18	+	ENST00000269499	13_exon_of_total_14_exon	0----0.0674----{0.5105}----0.6631----1	62574712	GGACU	0.208	0.648	0.633	0.561	0.611	1.141	0.635422	0.311076
GRPEL2	chr5	+	ENST00000329271	4_exon_of_total_4_exon	0----0.0102----{0.1107}----0.1789----1	149351008	GGACC	0.117	0.195	0.122	0.313	0.143	0.218	0.635054	0.244094
KCNAB2	chr1	+	ENST00000378097	13_intron_of_total_15_intron	NA	6096373	UGACU	0.202	0.36	0.167	0.334	0.314	0.484	0.634883	0.169202
TOP3A	chr17	-	ENST00000493648	1_intron_of_total_2_intron	NA	18274539	GGACC	0.148	0.037	0.043	0.093	0.097	0.164	0.634716	0.390719
ASPSCR1	chr17	+	ENST00000581484	7_exon_of_total_7_exon	0----0.0799----{0.8232}----1.0000----1	81996666	AGACU	0.099	0.116	0.051	0.164	0.19	0.059	0.634716	0.354088
ZNF512B	chr20	-	ENST00000369888	3'-UTR	0----0.0199----0.4677----{0.4798}----1	63959815	GGACC	0.088	0.1	0.069	0.166	0.149	0.084	0.63462	0.190322
DOCK9	chr13	-	ENST00000682017	31_exon_of_total_53_exon	0----0.0203----{0.4722}----0.8431----1	98863386	UGACA	0.169	0.05	0.096	0.079	0.187	0.223	0.634483	0.357055
SLC35C1	chr11	+	ENST00000526817	3'-UTR	0----0.1183----0.4596----{0.6306}----1	45811864	GGACU	0.307	0.282	0.168	0.285	0.377	0.513	0.634296	0.163921
ZC3H4	chr19	-	ENST00000253048	3'-UTR	0----0.0101----0.6469----{0.8761}----1	47064947	UGACC	0.131	0.02	0.137	0.083	0.103	0.261	0.634206	0.484569
CD84	chr1	-	ENST00000534968	3'-UTR	0----0.0100----0.0918----{0.2772}----1	160546793	AGACA	0.739	0.395	0.732	0.942	0.888	1.066	0.634113	0.0760967
ENSG00000255872	chr9	-	ENST00000540557	3'-UTR	0----0.0162----0.3613----{0.8136}----1	37588895	AGACA	0.399	0.6	0.523	0.782	0.384	1.196	0.634041	0.354741
N4BP1	chr16	-	ENST00000262384	2_exon_of_total_7_exon	0----0.0294----{0.1359}----0.4096----1	48561888	GGACA	0.493	0.711	0.235	0.867	0.731	0.635	0.633917	0.18538
ZXDC	chr3	-	ENST00000389709	6_exon_of_total_10_exon	0----0.0077----{0.6263}----0.7708----1	126461572	GGACA	0.628	0.407	0.473	1.079	0.886	0.375	0.633872	0.316688
SMARCA5	chr4	+	ENST00000283131	8_exon_of_total_24_exon	0----0.0290----{0.1572}----0.4401----1	143528610	AGACU	0.114	0.107	0.118	0.215	0.184	0.127	0.633778	0.134647
KPNA4	chr3	-	ENST00000334256	3_exon_of_total_17_exon	0----0.0323----{0.0518}----0.2072----1	160535836	AGACU	0.16	0.118	0.085	0.187	0.207	0.169	0.633165	0.0723303
PRPF8	chr17_KI270861v1_alt	-	ENST00000614672	6_exon_of_total_43_exon	0----0.0156----{0.1173}----0.9763----1	111629	AGACU	0.065	0.084	0.067	0.116	0.102	0.117	0.63313	0.0077208
SMC3	chr10	+	ENST00000361804	3'-UTR	0----0.0221----0.6838----{0.7026}----1	110604406	AGACU	0.08	0.161	0.133	0.164	0.213	0.203	0.633015	0.0825852
SLAIN2	chr4	+	ENST00000264313	3'-UTR	0----0.0347----0.3218----{0.5229}----1	48423300	UGACU	0.074	0.117	0.027	0.105	0.064	0.169	0.632695	0.376437
PATZ1	chr22	-	ENST00000266269	1_exon_of_total_5_exon	0----0.1910----{0.3813}----0.7209----1	31344861	UGACU	0.283	0.48	0.278	0.708	0.53	0.376	0.632671	0.185796
ILRUN	chr6	-	ENST00000374023	4_exon_of_total_5_exon	0----0.0378----{0.1819}----0.2446----1	34606790	AAACU	0.306	0.368	0.496	0.624	0.519	0.671	0.632666	0.042662
SON	chr21	+	ENST00000356577	8_intron_of_total_11_intron	NA	33569887	AGACC	0.041	0.163	0.165	0.198	0.206	0.168	0.632394	0.236182
TRIM66	chr11	-	ENST00000402157	3'-UTR	0----0.0000----0.0091----{0.1934}----1	8640423	GGACA	1.217	0.676	0.886	1.528	0.845	1.934	0.632117	0.248611
SLC7A5	chr16	-	ENST00000565644	3'-UTR	0----0.0778----0.2601----{0.6872}----1	87831268	GGACA	1.267	1.876	0.679	2.167	1.821	1.934	0.631757	0.172408
BAZ2A	chr12	-	ENST00000549884	29_exon_of_total_29_exon	0----0.0228----{0.6498}----0.6619----1	56598725	AGACU	0.159	0.142	0.165	0.141	0.352	0.229	0.631669	0.29726
KLF9	chr9	-	ENST00000377126	2_exon_of_total_2_exon	0----0.2488----{0.3517}----0.3901----1	70387975	AGACU	0.104	0.193	0.2	0.164	0.293	0.313	0.631613	0.190169
TMOD3	chr15	+	ENST00000308580	4_exon_of_total_10_exon	0----0.0313----{0.0701}----0.1600----1	51887624	AGACU	0.241	0.111	0.138	0.32	0.202	0.237	0.631318	0.166092
DYRK2	chr12	+	ENST00000344096	3'-UTR	0----0.0438----0.2470----{0.5925}----1	67661784	AGACU	0.153	0.148	0.109	0.221	0.26	0.154	0.631133	0.121274
PPP6C	chr9	-	ENST00000373547	3'-UTR	0----0.0207----0.2445----{0.3012}----1	125149439	AGACU	0.129	0.04	0.15	0.188	0.175	0.131	0.630955	0.221737
TLE3	chr15	-	ENST00000451782	9_exon_of_total_20_exon	0----0.1951----{0.3093}----0.5978----1	70060588	GGACU	0.083	0.081	0.186	0.261	0.077	0.204	0.630938	0.386385
[truncated: 29,076 more rows]

## Sheet: RNA-seq
Gene_name	Mock_1	Mock_2	Mock_3	HIV_1	HIV_2	HIV_3	log2 Fold Change	p-value	direction
IGFBP2	1.08666	0.0416086	2.60162	0.570773	0.00853537	0.0383538	-2.6461	0.113697	ns
PPFIA4	3.31847	0.125881	7.30998	2.00959	0.274885	0.3088	-2.10967	0.122843	ns
VEGFA	2.71972	0.191415	4.88945	1.69088	0.401073	0.33398	-1.74647	0.138223	ns
STC2	0.602298	0.1793	1.65145	0.320814	0.223882	0.287434	-1.61356	0.0516654	ns
AK4	1.86997	0.197881	3.59129	1.00006	0.635589	0.402004	-1.54262	0.120385	ns
IGHV3-15	0	1.53512	0.842712	0	0.648337	0.208094	-1.53395	0.352142	ns
IGKJ3	0	3.11539	5.81471	0	0	3.58962	-1.41013	0.428661	ns
SDK2	2.02448	0.636636	6.7878	1.63943	0.656365	1.82056	-1.25758	0.176923	ns
IGLV3-12	9.28786	0	1.75857	4.09383	0	1.02176	-1.1752	0.588345	ns
PFKFB4	3.05166	0.846482	5.53574	2.02507	1.24599	1.1168	-1.17025	0.113687	ns
TRAJ58	1.36322	4.38462	4.09184	1.32191	0.642456	2.88689	-1.12229	0.164994	ns
H2BC13	1.90427	1.04998	2.28635	0.830954	0.8077	1.00817	-1.05582	0.0272502	down
IGLV3-10	0.112412	0.82642	1.54247	0	0.423819	0.833192	-1.05491	0.407313	ns
CIART	0.482317	0.304722	0.827272	0.277698	0.25572	0.30323	-1.01683	0.0378991	down
TRAJ61	0	0.657693	6.13775	0	1.34916	2.27342	-0.998225	0.542978	ns
GNRH2	0.782648	1.00692	0.850187	0.455359	0.393436	0.60772	-0.928784	0.023152	ns
IGKJ2	0	4.04734	7.55416	0	3.11344	3.49758	-0.895125	0.505358	ns
C5AR2	0.380236	0.896854	1.05436	0.251954	0.358395	0.717994	-0.867609	0.149992	ns
BFSP1	1.04455	1.06526	1.10338	0.592917	0.396222	0.876728	-0.845447	0.0191239	ns
FOXD2	0.64866	0.31295	0.611921	0.487478	0.137565	0.291905	-0.838083	0.166065	ns
PLD4	0.0426569	0.548803	1.45111	0.0551524	0.348458	0.797957	-0.823823	0.527361	ns
ENSG00000284987	0.579309	0.732002	0.496816	0.491535	0.204763	0.383377	-0.80569	0.148826	ns
HK2	9.25146	5.68118	12.875	6.38181	5.82021	4.55607	-0.796314	0.0437423	ns
ANKRD37	2.95424	0.910786	3.57967	2.14392	1.11382	1.27142	-0.781569	0.217181	ns
H4C5	10.8395	6.12995	14.3016	5.25554	5.6979	8.38739	-0.759936	0.0866299	ns
TRDJ4	0	4.11058	1.53444	0	2.52967	0.94726	-0.758967	0.568613	ns
P4HA1	11.6482	5.54988	15.526	8.60265	6.21581	5.51267	-0.751832	0.121041	ns
H2AC20	1.47774	1.51775	2.90736	1.60154	1.14706	0.920415	-0.749919	0.113754	ns
H2BC14	1.28457	0.505917	0.865581	0.711796	0.259453	0.680084	-0.748877	0.231406	ns
BNIP3	11.9493	8.46718	19.5499	8.75983	8.28483	8.07206	-0.734314	0.0558844	ns
TRAJ48	9.54251	15.033	16.9519	6.60953	8.99438	10.8258	-0.725694	0.0754119	ns
H4C3	9.75456	9.35385	31.3707	5.55201	5.69644	20.545	-0.725122	0.372657	ns
TRIB2	52.466	59.7065	70.1131	39.5704	27.0127	48.1566	-0.723287	0.019231	ns
TSPAN18	3.29164	4.17975	5.17433	2.27102	1.91807	3.87851	-0.704501	0.071442	ns
DPCD	0.63485	0.466725	1.04534	0.393992	0.526578	0.483993	-0.682095	0.119724	ns
EFNA3	0.971922	0.588676	1.51549	0.835371	0.64543	0.53795	-0.672298	0.155134	ns
GPI	32.4633	17.1813	43.0298	22.9176	17.8574	20.3416	-0.664828	0.115496	ns
TTC16	2.57093	0.578214	1.99595	1.62047	0.427258	1.33963	-0.664795	0.391728	ns
EPHA4	3.63244	8.36873	6.05975	3.0869	4.34002	4.42406	-0.663527	0.0841476	ns
KIF20A	8.16018	4.58951	6.65401	4.26994	4.0874	4.46186	-0.663435	0.0238613	ns
ZNF683	7.88791	0.563974	3.88544	4.91839	0.2552	2.98154	-0.659048	0.591509	ns
GPR25	0.788571	0.362335	0.82998	0.556128	0.270282	0.493398	-0.651384	0.219012	ns
GPR52	0.895741	0.42405	0.372455	0.447459	0.358183	0.316153	-0.647587	0.203684	ns
EFNA5	1.60234	0	0.28254	1.02376	0.014115	0.221991	-0.646767	0.747346	ns
FGFBP2	62.8383	1.66224	69.1234	43.4642	2.25049	43.5915	-0.640894	0.648167	ns
HILPDA	3.21541	1.50602	5.14148	2.85647	1.93575	1.82313	-0.64081	0.243077	ns
KLF2	132.083	159.428	220.567	101.28	84.5376	155.722	-0.640475	0.0853338	ns
ARG2	2.35011	0.501044	1.77361	1.78666	0.620234	0.696759	-0.639354	0.401303	ns
S1PR5	14.8295	0.225253	7.85667	9.43326	0.129958	5.85591	-0.633436	0.687517	ns
SPC25	3.42779	1.94179	2.81887	1.66196	1.94739	1.96392	-0.620765	0.043569	ns
ENO1	233.205	125.383	286.556	157.212	144.362	137.896	-0.619873	0.105617	ns
GOLGA7B	7.06708	5.8726	6.7055	4.81771	3.75575	4.76311	-0.619159	0.00182101	ns
SAMD3	15.2286	7.72074	14.389	10.9652	4.26451	10.1349	-0.616445	0.243069	ns
H1-4	2.0734	0.952693	1.73136	0.899467	1.02858	1.32881	-0.613808	0.157397	ns
SAPCD2	11.9794	5.82508	10.0032	6.64887	4.8922	7.46284	-0.613049	0.119114	ns
TRBJ2-4	0.858826	22.8877	0	0.832801	15.3804	0	-0.610885	0.788604	ns
KIF19	1.46183	0.40581	3.4933	1.10007	0.121998	2.4266	-0.610052	0.6011	ns
KCTD15	0.631885	0.976037	1.85055	0.482368	0.582917	1.30256	-0.604341	0.331144	ns
TPI1	199.693	103.93	217.808	140.234	111.56	107.104	-0.604179	0.113555	ns
ITGAM	15.2197	2.78201	10.3008	10.776	2.16321	6.49892	-0.603804	0.480994	ns
BNIP3L	19.5922	14.8468	26.0156	15.3654	13.7062	12.5479	-0.601948	0.0375096	ns
CNTF	0.451538	0.497938	0.522774	0.372177	0.425602	0.215151	-0.593118	0.105563	ns
CCR3	1.28887	0.0323615	0.984537	0.833211	0.0929385	0.671177	-0.59258	0.644626	ns
SH3D21	2.32585	1.21651	3.63199	1.98943	1.71503	1.28442	-0.590535	0.233626	ns
VIPR1	3.82075	6.46114	5.42623	3.36662	3.46973	4.02098	-0.589096	0.0208455	ns
E2F8	4.67431	2.50095	4.50755	2.2764	2.18332	3.66256	-0.588833	0.14993	ns
IGLV2-14	23.2866	4.41734	14.3825	13.3621	4.73212	11.1975	-0.587704	0.435324	ns
CD160	3.06028	0.0794995	1.6693	2.0238	0.0815406	1.23661	-0.587449	0.673191	ns
CCNA2	32.5497	15.4371	25.4891	16.5772	15.2001	19.425	-0.58715	0.110809	ns
H4C1	3.73867	0.981631	3.93916	1.86448	1.8123	2.37522	-0.586908	0.338575	ns
SYCE2	0.931608	0.695594	1.17346	0.705764	0.658572	0.585696	-0.586315	0.0860992	ns
UHRF1	17.1264	7.31707	13.4279	8.69221	6.52945	11.2854	-0.579254	0.198982	ns
MSC	18.3434	1.5044	12.6715	12.1501	1.42433	9.24481	-0.573074	0.601083	ns
HMGB3	3.93866	2.59111	4.70446	2.13839	2.35775	3.41536	-0.570284	0.116884	ns
PSTK	0.491319	0.638557	0.505627	0.313083	0.509407	0.327004	-0.568975	0.0463597	ns
MKI67	39.3576	18.7431	32.2709	21.2204	17.2896	25.7271	-0.557137	0.15465	ns
TEN1-CDK3	0.84825	0.759266	0.925859	0.555486	0.674925	0.571564	-0.55377	0.0103892	ns
GAPDH	1115.2	574.663	1221.93	774.755	557.338	741.52	-0.553228	0.163617	ns
TRAJ28	29.2781	19.1329	22.3191	16.4037	15.9446	17.9118	-0.553126	0.0760059	ns
PSRC1	5.12889	3.027	4.08897	2.93158	2.39588	3.39222	-0.553091	0.0802482	ns
CKAP2L	5.26549	2.56385	3.32948	2.76635	2.40745	2.78769	-0.552874	0.124822	ns
HJURP	12.2384	6.35144	10.7559	6.80015	5.8154	8.31784	-0.551797	0.127239	ns
SLC16A3	14.3758	10.2585	23.7044	11.181	11.5648	11.756	-0.550995	0.149486	ns
SVIL	1.41471	1.96112	1.90067	1.15261	1.11067	1.49071	-0.54911	0.0184055	ns
LDHA	36.9247	21.4496	41.9864	25.6268	24.0046	22.1619	-0.549047	0.0990705	ns
VSIG1	5.07001	8.0724	6.09704	4.2314	4.07002	5.38046	-0.547568	0.0354234	ns
RTN4R	0.989051	1.06039	1.55505	0.905798	0.686232	0.989078	-0.544713	0.0842252	ns
PDK1	3.14141	3.06761	4.3264	2.89755	2.53563	2.1042	-0.544526	0.0282458	ns
TK1	48.7366	19.8056	35.2896	26.0222	21.0381	27.5029	-0.544189	0.198677	ns
RRM2	27.2904	11.106	21.0748	14.6989	10.7986	17.178	-0.543853	0.227995	ns
GTSE1	14.533	7.29171	11.3443	7.74487	6.79991	9.30816	-0.54076	0.131896	ns
E2F2	1.28934	1.14151	1.77997	0.6785	0.770665	1.57333	-0.539809	0.235224	ns
CX3CR1	24.36	0.259047	16.7613	18.2004	0.243557	11.2676	-0.538752	0.739047	ns
ASPM	12.3948	6.49796	9.80075	6.66574	6.50957	7.50605	-0.53851	0.0935702	ns
RPP40	1.21634	1.3573	1.1549	0.758241	1.04411	0.873952	-0.537865	0.0230892	ns
H2AX	145.682	67.8927	121.999	83.8032	60.6867	97.2489	-0.537036	0.195587	ns
CENPA	9.14348	4.81881	6.06532	4.78572	4.56872	5.10908	-0.535083	0.102481	ns
ESM1	0.733766	0.102612	1.39536	0.680595	0.105246	0.827621	-0.527397	0.630518	ns
SPC24	12.6147	5.76842	10.0271	6.58555	5.84524	8.24807	-0.523993	0.186034	ns
C16orf74	4.15434	5.51847	5.77472	2.78746	3.32186	5.0868	-0.523784	0.108569	ns
DUSP3	1.29761	1.13718	1.9972	1.05829	1.06917	1.101	-0.521147	0.0815699	ns
TROAP	10.719	6.01804	8.42893	5.97115	5.65049	6.73863	-0.519987	0.0840864	ns
NOSIP	57.8082	59.1615	64.3827	43.9839	39.7786	48.1294	-0.518953	0.000184119	ns
TTYH2	10.3679	12.7259	16.1419	8.22152	7.42062	12.8591	-0.517967	0.128529	ns
MSRA	0.871694	0.724765	0.542875	0.523268	0.625999	0.406557	-0.517491	0.0976404	ns
ALS2CL	4.37519	3.81155	3.72778	3.50256	2.03736	3.12191	-0.517237	0.0770012	ns
HMGB2	162.429	91.4141	127.858	94.9171	78.2017	105.727	-0.516777	0.104885	ns
CENPF	12.9384	8.11866	9.93235	7.07588	7.62159	7.99974	-0.514845	0.0399582	ns
TMEM81	1.28953	1.86643	1.41002	1.25045	1.06353	1.02407	-0.510377	0.0623626	ns
SULT1A3	0.737765	0.493077	0.776506	0.406482	0.268673	0.798939	-0.50979	0.328304	ns
BIRC5	15.8371	7.51994	13.997	8.41533	7.75545	11.2986	-0.508891	0.201192	ns
INO80B	1.36983	1.25883	1.37908	1.06843	0.645575	1.22973	-0.508608	0.126408	ns
KIF18B	14.1924	6.32456	11.4766	7.37992	5.98068	10.1598	-0.508523	0.245372	ns
PRR11	9.70525	4.82809	7.64056	5.0761	4.91003	6.39243	-0.502991	0.15849	ns
TTK	4.3232	2.46473	3.65933	2.3098	2.62524	2.79027	-0.501856	0.0907848	ns
PRC1	0.598674	0.342958	0.480085	0.361891	0.36642	0.32107	-0.50004	0.110232	ns
CCNB2	13.5859	8.19906	12.4672	8.57607	8.01261	8.75347	-0.499382	0.0690182	ns
KIF14	5.16897	2.86737	4.12493	2.82015	2.71348	3.47216	-0.498418	0.115976	ns
RAD51	8.60497	3.58276	5.68399	4.87421	3.67475	4.70313	-0.497289	0.237731	ns
C1orf21	2.80004	0.422049	3.18587	1.93224	0.349101	2.45108	-0.497165	0.617534	ns
DLGAP5	11.0547	5.84738	8.29288	5.75343	6.49261	6.45938	-0.497094	0.113384	ns
CENPE	4.26039	2.47231	2.71525	2.07613	2.57248	2.36777	-0.496799	0.102819	ns
TRBJ2-3	0.876353	54.763	0	0	41.3007	0	-0.494438	0.874471	ns
AURKB	26.2323	13.5412	22.2011	14.9949	13.1484	17.9155	-0.493027	0.161428	ns
ID3	2.00928	3.19174	2.5109	1.02987	2.35381	2.34029	-0.492729	0.241031	ns
RAP1GAP2	10.1223	11.7897	15.6274	7.30374	6.44894	14.0227	-0.490581	0.247846	ns
UBXN8	1.2931	1.07424	0.904916	0.922882	0.692292	0.810568	-0.490195	0.0587538	ns
ST6GALNAC1	0.644878	0.627481	1.13863	0.625336	0.321796	0.843497	-0.488815	0.33552	ns
ASF1B	3.57479	1.85417	3.68641	2.02033	1.92245	2.85629	-0.488534	0.222678	ns
POLE4	8.15884	6.76766	6.53671	5.05927	5.50456	5.41075	-0.487879	0.00305416	ns
TBXA2R	1.4734	0.921282	1.45899	1.11944	0.572688	1.17411	-0.487744	0.251588	ns
CAPN5	0.517786	0.797333	0.642079	0.549592	0.547401	0.355628	-0.48752	0.0989161	ns
HRH4	0.726627	0.732365	0.88448	0.647785	0.55233	0.546019	-0.487065	0.033362	ns
C1orf54	1.85966	2.57898	2.0878	1.80331	1.3704	1.68269	-0.486783	0.0560434	ns
TUBA1B	193.32	91.7421	152.128	108.085	92.2516	126.279	-0.486042	0.197313	ns
H2BC6	2.10969	1.40443	1.92324	1.53029	1.08037	1.44233	-0.485762	0.101628	ns
KLRG1	24.2942	3.15023	7.66923	16.701	2.71601	6.82115	-0.484999	0.624181	ns
CDKN2C	9.3196	4.43256	7.72405	5.39472	4.78777	5.89072	-0.483964	0.187399	ns
CDC20	30.9254	17.1026	26.4485	17.5708	15.5703	22.5535	-0.483338	0.157156	ns
KDM3A	9.76423	9.68513	12.5967	8.07189	8.33903	7.52851	-0.482875	0.0042403	ns
AUNIP	0.820307	0.63912	0.734083	0.432309	0.621912	0.58535	-0.482255	0.0894099	ns
GINS3	1.96716	0.826622	1.29051	1.12497	0.768608	1.16609	-0.481145	0.277641	ns
TEDC1	4.72495	3.43477	4.37102	3.06488	2.72531	3.58426	-0.480983	0.0406084	ns
ATG9B	1.48674	2.23402	2.34904	1.37675	1.43921	1.71606	-0.480626	0.0604313	ns
ERMAP	2.28219	2.69746	1.95721	1.33947	2.14403	1.70904	-0.480286	0.0590577	ns
WDR62	3.30047	1.77976	2.52302	1.86438	1.61674	2.21816	-0.480241	0.152607	ns
NCAPG2	10.6794	6.48714	9.69255	6.11268	6.35747	7.67301	-0.480139	0.0929966	ns
TUBA1C	29.5788	15.0705	22.7871	17.6975	14.5033	18.3752	-0.479936	0.163286	ns
ENSG00000290183	0.598833	0.435659	0.406568	0.653272	0.2587	0.158519	-0.479773	0.43673	ns
UBE2C	31.3211	17.0611	24.3696	17.6145	16.8382	20.1532	-0.479325	0.124901	ns
NCAPG	12.7752	6.21192	9.9835	6.92426	6.96429	7.88921	-0.478674	0.168856	ns
ANLN	5.11973	3.00058	5.00477	2.78434	2.98988	4.08663	-0.477571	0.161136	ns
KLF3	7.06492	7.96691	10.5568	6.21741	5.37392	7.56129	-0.476349	0.071969	ns
EIF3L	85.9026	79.1619	94.3122	65.0287	57.3675	72.5739	-0.471895	0.00653371	ns
MSMP	0.540822	0.397598	0.556572	0.524434	0.203903	0.400856	-0.470267	0.371965	ns
RNF227	1.76072	1.80526	2.30868	1.38283	1.63216	1.41752	-0.470254	0.021592	ns
LRRC24	5.06912	3.51615	4.49359	4.23018	2.96325	2.65792	-0.469877	0.126397	ns
LIMS2	0.850858	1.11637	0.847799	0.743998	0.848342	0.525978	-0.469495	0.0723359	ns
H2AC16	0.445449	0.573093	1.37526	0.691121	0.0839725	1.03766	-0.468804	0.605286	ns
PAICS	15.3802	10.1594	14.2877	9.85599	10.2372	10.0181	-0.468635	0.0419822	ns
KIFC1	9.72202	4.70153	8.50778	5.88183	4.43485	7.02286	-0.467158	0.247736	ns
CDCA5	17.5684	8.42642	14.6135	9.91633	9.15117	11.7488	-0.464038	0.207571	ns
STMN1	41.8758	21.0289	31.0376	24.7427	21.4716	25.1034	-0.463234	0.171974	ns
FAM111B	5.04407	2.94047	4.9642	2.43484	3.29872	4.11746	-0.46128	0.205712	ns
PBK	3.71838	2.00247	4.23471	2.19056	2.48727	2.89999	-0.46067	0.225748	ns
THOC6	21.4706	16.5908	19.2052	14.283	13.7962	15.4251	-0.459177	0.00898922	ns
KIF15	5.00887	2.53313	3.77958	2.79913	2.45255	3.37505	-0.457144	0.201502	ns
CLDND2	13.8556	0.887544	8.31464	9.43745	1.43552	6.68654	-0.45697	0.675652	ns
MYC	31.7844	42.4143	38.4574	25.1802	26.7183	33.5856	-0.45593	0.0252688	ns
PGK1	63.9973	45.1954	76.6198	49.4136	47.7999	44.5737	-0.454529	0.0891534	ns
B9D2	6.15521	6.59027	6.5984	4.75806	4.76173	5.22626	-0.454277	0.000611817	ns
MTFP1	2.14171	1.54992	3.09949	1.94701	1.36262	1.8709	-0.45372	0.233011	ns
TUBB4B	117.525	65.2462	102.615	70.5244	61.4175	85.9147	-0.453588	0.173636	ns
TICRR	3.35774	1.60379	3.17719	1.86057	1.78926	2.57195	-0.453185	0.262908	ns
LILRB1	1.20192	0.164961	0.401598	0.893044	0.117702	0.338824	-0.452507	0.65574	ns
PLK1	19.6032	9.88197	15.0401	11.0049	10.1017	13.0292	-0.448916	0.196923	ns
VCL	14.9899	14.6915	18.1884	12.3812	9.19917	14.9347	-0.448258	0.0975281	ns
FUT7	2.22199	2.37434	2.65895	1.65358	1.38812	2.51691	-0.446421	0.155277	ns
PC	1.15851	0.913312	1.12467	0.878193	0.825902	0.747222	-0.444504	0.0221168	ns
ARHGEF18	54.5625	65.7847	62.8178	44.5442	44.3687	51.3069	-0.4441	0.000981426	ns
NRROS	25.4363	18.2622	25.1517	18.1081	14.1564	20.6034	-0.442199	0.105002	ns
KIF23	5.17829	3.00642	4.81052	2.9571	3.20671	3.85818	-0.440478	0.155483	ns
SLC25A5	135.12	119.248	147.496	98.3027	91.413	119.475	-0.438926	0.0253655	ns
GPA33	6.4135	12.4975	10.8504	6.14848	7.5976	9.09061	-0.438285	0.197799	ns
KIF11	17.0732	9.17211	14.0746	9.64716	8.91326	12.5675	-0.437961	0.204367	ns
CDC25B	157.319	166.804	201.248	123.832	109.54	170.469	-0.437534	0.094826	ns
NEIL3	4.98084	2.32923	4.03145	2.87222	2.55571	3.33914	-0.437195	0.249774	ns
FBXO5	7.70627	4.62568	7.02913	5.04302	4.70246	5.2119	-0.436976	0.115307	ns
BUB1	11.2326	6.14083	8.23105	6.77047	6.31134	6.72218	-0.436325	0.148717	ns
ESYT1	110.12	133.557	126.45	86.9911	93.9228	104.651	-0.433432	0.00150503	ns
NCF2	5.59758	7.05356	2.06344	4.37707	5.39788	1.61072	-0.433024	0.517293	ns
PIMREG	2.19542	0.804186	2.65962	1.50363	0.911658	1.967	-0.432726	0.466404	ns
TUBA1A	20.0385	15.7619	18.3314	14.3012	13.4986	14.0937	-0.432324	0.00702113	ns
CDCA8	20.1321	11.7761	18.3673	12.3397	11.5065	15.1373	-0.43131	0.164065	ns
ALDOC	24.5942	15.9689	37.038	22.7968	18.6568	18.6957	-0.431147	0.271949	ns
ENSG00000284946	1.31563	0.679039	1.17466	0.77478	0.724785	0.960512	-0.430854	0.228772	ns
S1PR4	262.838	222.722	323.312	212.031	161.923	251.649	-0.429886	0.134958	ns
NEK2	6.67359	3.73578	5.97315	3.80747	3.70092	5.21529	-0.429381	0.20983	ns
CEP55	16.1927	8.44149	12.835	9.67932	8.64592	10.7903	-0.429123	0.197061	ns
IGKJ5	0	3.11539	5.81471	0	1.06512	5.9827	-0.428693	0.776147	ns
EOMES	41.8724	1.59746	33.1801	32.8473	0.996369	25.5449	-0.428261	0.758784	ns
FAM83D	6.35011	3.30042	5.86248	4.07147	3.25433	4.73975	-0.426652	0.250784	ns
H4C9	0.757151	1.49099	1.29867	1.15375	0.917563	0.687181	-0.424318	0.374928	ns
PLK4	6.72066	3.56819	5.29499	3.86744	3.87668	4.41589	-0.423938	0.18194	ns
TRBJ1-3	7.72943	9.47077	3.68265	9.16081	3.23798	3.63748	-0.423861	0.52121	ns
CDC25C	2.42504	1.055	1.67041	1.33839	1.26446	1.42046	-0.422759	0.280288	ns
ZNF367	9.55027	4.0671	7.2814	6.09862	4.30325	5.90708	-0.422717	0.318129	ns
PTRHD1	14.6472	10.3352	12.6377	10.3669	8.00277	10.9435	-0.421391	0.101101	ns
DEPDC1B	4.40018	3.43189	4.58638	2.57105	3.15843	3.96625	-0.421226	0.112001	ns
WDR54	12.3464	8.2742	13.1966	9.51939	7.77705	9.08732	-0.420955	0.126272	ns
DEPTOR	0.392307	0.841206	0.518683	0.459673	0.38518	0.519244	-0.419747	0.284949	ns
EEF2	1049.96	905.624	1224.93	836.498	673.555	968.498	-0.419375	0.088794	ns
PKMYT1	15.9972	6.22785	11.2982	8.80686	7.20961	10.2565	-0.418149	0.348023	ns
TRBV10-3	7.9348	9.32923	6.40461	5.54446	6.59914	6.30134	-0.418125	0.0859482	ns
CDT1	37.4492	15.227	25.5918	21.0463	16.8938	23.4262	-0.417253	0.331284	ns
TRAJ57	2.72643	3.75824	6.43003	1.32191	3.21228	5.77378	-0.416339	0.545926	ns
MAPK7	5.24783	4.43525	5.54241	4.08707	3.72343	4.10406	-0.415739	0.0121818	ns
KIAA0825	0.723171	0.362206	0.817126	0.584935	0.339201	0.566133	-0.41448	0.366871	ns
H2BC10	1.06908	0.491223	0.916843	0.691121	0.587807	0.660331	-0.413137	0.420093	ns
PCLAF	5.55023	2.52339	3.56741	3.45584	2.84149	2.85802	-0.412737	0.283967	ns
RAD54L	6.56018	3.37717	5.21965	3.98225	3.61275	4.32608	-0.411923	0.216738	ns
NRM	4.29838	2.17058	3.35782	2.72373	2.1862	2.81643	-0.411204	0.248405	ns
RAD51AP1	6.29761	3.41064	4.46469	3.38722	3.92559	3.85869	-0.410142	0.189029	ns
GGH	1.26571	0.542555	0.922484	0.764649	0.564108	0.822107	-0.409293	0.334614	ns
PROK2	11.0481	0.611618	5.25115	8.57067	0.677506	4.05918	-0.408724	0.734625	ns
TPX2	28.6474	16.1021	23.189	17.1642	16.8411	19.5496	-0.408704	0.168969	ns
CENPM	17.3728	8.65899	14.6675	10.4457	8.76567	12.8611	-0.408237	0.278803	ns
ORC1	8.70933	4.29892	6.86736	4.96318	4.73351	6.01682	-0.404921	0.25538	ns
ENSG00000269242	16.9613	16.0577	18.0617	15.0063	11.1088	14.1072	-0.404527	0.0414999	ns
SANBR	1.68176	1.23935	1.49757	1.24003	0.936915	1.30853	-0.403413	0.112905	ns
TRIP13	4.39893	2.81783	3.86129	2.6472	2.8414	3.27417	-0.403034	0.124215	ns
EEF1B2	143.758	132.356	153.21	113.07	97.5621	128.095	-0.401741	0.0262275	ns
ITGB1	19.5818	11.6751	19.5349	15.6425	8.68368	15.7817	-0.400542	0.322148	ns
KIF22	28.35	20.928	25.1606	19.8878	17.31	21.6973	-0.399901	0.0618338	ns
ZWINT	23.5391	10.2265	17.6928	13.1559	11.8002	15.8958	-0.399423	0.322696	ns
S1PR1	51.9439	66.147	70.0007	46.4235	44.9461	57.0815	-0.399227	0.0487393	ns
GLYCTK	9.87094	9.66372	8.71115	7.991	7.25236	7.08489	-0.399163	0.00121098	ns
EMP3	127.049	120.592	151.604	104.417	87.2729	123.746	-0.399052	0.0762042	ns
IL23A	5.94179	7.53723	7.12771	5.16082	5.63485	5.51952	-0.398932	0.0110616	ns
ZNF653	2.41603	2.36745	3.20529	2.22633	1.93755	2.16247	-0.398824	0.0636723	ns
TYMS	52.8917	25.7698	45.0102	30.5808	29.6413	38.0125	-0.39834	0.275769	ns
SUV39H1	11.861	6.21279	9.02153	8.07557	6.20955	7.21476	-0.398088	0.238168	ns
RPL4	310.067	295.628	332.082	249.254	222.91	270.136	-0.397198	0.00603028	ns
CENPH	6.1566	3.78959	5.42934	3.45436	4.19711	4.57145	-0.397094	0.1637	ns
AGER	6.72574	7.81624	5.59053	5.13728	5.40313	5.39048	-0.396738	0.0261798	ns
BIN2	89.3084	86.4373	91.3641	70.2428	61.7377	79.6554	-0.395286	0.0129015	ns
SULT1B1	1.50848	3.14214	3.07945	1.53734	1.84559	2.72473	-0.395001	0.34953	ns
TRAJ25	24.3334	34.8577	24.551	20.126	24.2848	21.9764	-0.394586	0.16418	ns
S100A4	359.872	327.873	353.239	269.208	263.086	294.199	-0.394157	0.000636635	ns
ANXA2	12.6702	9.50569	12.0082	8.80723	8.20405	10.163	-0.39345	0.060471	ns
DSC1	0.552978	0.665238	0.52597	0.497224	0.398019	0.48971	-0.392993	0.103457	ns
SMC4	28.5451	20.0208	22.6083	19.1318	18.4526	19.103	-0.392207	0.0558483	ns
ANAPC15	8.89211	8.32211	8.41786	6.9039	6.13509	7.33363	-0.391973	0.00544671	ns
ITGA5	15.4886	16.9167	19.7176	13.2991	12.7679	15.3348	-0.391827	0.0211475	ns
TENM1	3.43923	4.67818	4.84967	3.4426	3.08333	3.76247	-0.391189	0.0600114	ns
CCNF	12.2446	7.23055	11.3474	6.99611	6.9992	10.587	-0.390354	0.263492	ns
LFNG	20.8215	26.0859	27.2666	18.3628	18.143	22.4302	-0.390224	0.0383467	ns
CCDC34	1.93866	1.38707	1.28257	1.23537	1.07028	1.36361	-0.389558	0.159542	ns
STIL	3.45902	2.07878	2.94763	2.37456	1.9769	2.41847	-0.389405	0.174205	ns
TUBB	30.8848	17.6225	27.8438	18.4317	19.5364	23.0526	-0.389104	0.203393	ns
ESPL1	10.6568	5.03651	8.35591	6.43464	5.68514	7.11836	-0.387978	0.290212	ns
HOPX	23.6778	13.9818	19.5414	18.3897	11.6052	15.6586	-0.386986	0.25502	ns
MCM7	71.2163	47.2801	60.0677	49.3206	42.0066	51.3153	-0.386968	0.116079	ns
CDCA2	8.00285	4.04542	6.88318	5.0797	4.22592	5.84191	-0.386305	0.288138	ns
CCDC157	1.46369	1.29725	1.1381	1.09762	1.01171	0.998778	-0.386257	0.0312595	ns
BLOC1S1	11.1051	9.94288	9.65723	8.83121	6.99442	8.6816	-0.385048	0.0364848	ns
CDC45	9.27174	3.48502	6.24493	5.00575	4.36279	5.87823	-0.384965	0.393294	ns
MCM2	37.1945	15.6842	27.9304	21.4956	18.19	25.1306	-0.384391	0.356118	ns
ACTG1	999.413	805.962	995.479	749.829	696.641	794.419	-0.383814	0.0234591	ns
INSIG1	48.2236	21.1903	29.4108	32.1256	24.0409	23.1702	-0.383554	0.354633	ns
TRAJ50	6.44119	5.26154	8.59285	3.47	5.39663	7.57808	-0.382633	0.451711	ns
EME1	2.95922	1.20996	2.34777	1.7192	1.86769	1.65641	-0.382546	0.351018	ns
STBD1	0.688898	0.474805	0.935433	0.593798	0.505032	0.587605	-0.382538	0.2985	ns
FXN	1.28333	1.47825	1.64327	1.2043	0.975496	1.34633	-0.380902	0.082021	ns
POC1A	6.47707	3.90451	4.89077	3.71721	3.89796	4.65882	-0.380093	0.18517	ns
C2CD4D	1.47045	1.01836	1.27933	1.09525	0.843642	1.08312	-0.380048	0.177432	ns
CENPI	2.41126	1.02314	1.88326	1.2705	1.37989	1.63481	-0.379484	0.351073	ns
FOXM1	13.5659	6.9874	11.5518	7.80486	7.70986	10.3157	-0.379343	0.285272	ns
HMGN2	74.8409	65.4599	70.7199	50.049	56.3778	63.0057	-0.37921	0.0136573	ns
TMSB4Y	0.0321176	1.44624	1.37721	0	1.27146	1.02024	-0.378553	0.824938	ns
MXI1	5.73568	5.13728	9.27053	5.3645	4.58398	6.21949	-0.377733	0.257768	ns
RECQL4	14.6306	6.84921	11.3488	8.40729	7.63437	10.4184	-0.376982	0.323512	ns
RASGEF1A	1.9886	0.399755	1.13103	1.46634	0.449068	0.921214	-0.375204	0.620853	ns
CDC14B	2.30387	1.10756	2.3344	1.95977	0.9428	1.7189	-0.374943	0.441819	ns
DUSP7	14.4299	16.8315	17.1563	12.3767	12.2374	14.2926	-0.374867	0.00753657	ns
VSIR	29.5664	38.5273	38.849	25.923	28.0095	32.0388	-0.373656	0.0397053	ns
ADRB2	12.5432	2.17597	7.33603	10.7358	2.01067	5.037	-0.372692	0.672928	ns
RPL3	400.521	339.604	419.377	324.032	261.573	348.09	-0.372512	0.0722685	ns
REM2	1.91702	2.60728	2.43318	1.87752	1.82498	1.90805	-0.372421	0.0517685	ns
NUDT14	4.59445	2.51269	3.748	3.12952	2.91519	2.72906	-0.371899	0.231743	ns
SKA3	4.28267	2.02704	3.47629	2.36118	2.60561	2.95742	-0.371801	0.312002	ns
ARHGEF39	1.58893	0.979608	1.51216	0.99468	1.1501	1.15712	-0.371396	0.181577	ns
IGSF9B	8.86376	13.4278	12.257	8.07764	9.16358	10.5564	-0.371152	0.108939	ns
CLSPN	5.31002	2.34111	3.47492	3.11725	2.68819	3.20474	-0.370941	0.34078	ns
EGLN1	6.07291	4.38543	8.04832	5.37041	4.33255	5.23889	-0.370869	0.238085	ns
PGAM1	49.0105	32.2062	52.1806	37.6564	36.4591	33.797	-0.370869	0.159498	ns
CIT	1.74587	1.25262	1.71484	1.07867	1.30034	1.43376	-0.370829	0.120037	ns
ACKR3	2.03297	2.57358	2.57964	1.62939	1.6229	2.54799	-0.370541	0.197483	ns
GINS2	5.68282	2.47631	4.37022	3.50558	2.95482	3.68663	-0.370337	0.351182	ns
TRGV4	9.17495	0.917711	2.51577	6.53652	0.823614	2.84178	-0.36961	0.732022	ns
KCNAB3	2.01128	1.52463	1.64539	1.39309	1.53757	1.2562	-0.369265	0.0693883	ns
DUS3L	9.46625	9.50383	9.38675	7.41236	8.08602	7.40476	-0.369124	4.37e-06	ns
GPSM2	1.26117	1.01587	1.17563	0.889036	0.94685	0.959163	-0.367831	0.0168521	ns
ISL2	0.573605	0.290827	1.32311	0.671304	0.261007	0.837743	-0.367172	0.625885	ns
H3C2	0.504203	0.231673	0.792743	0.488924	0.316828	0.444897	-0.365873	0.571121	ns
PFKP	31.4906	23.35	37.4897	25.7853	24.1526	24.9392	-0.365631	0.136412	ns
DEPDC1	3.27296	1.59744	2.17067	2.00301	1.76186	1.95613	-0.36525	0.301144	ns
BUB1B	7.93784	4.44749	6.61772	4.82364	4.93351	5.68483	-0.365079	0.225958	ns
TCP11L2	8.23647	10.5275	10.2531	7.20015	8.03866	8.24701	-0.365021	0.0128818	ns
RPSA	130.427	116.014	146.396	104.336	94.2989	119.54	-0.364656	0.053938	ns
NHEJ1	0.801911	0.963675	0.691247	0.630064	0.697706	0.661867	-0.363275	0.0507515	ns
AMH	1.67649	1.67792	0.754467	1.51301	1.14212	0.667879	-0.363195	0.469432	ns
GPR146	3.97106	4.68838	5.4374	3.64187	4.00941	3.79142	-0.363022	0.0356205	ns
CXCR1	0.66359	0.304908	0.494215	0.440277	0.230438	0.517738	-0.362588	0.472519	ns
TRAJ38	29.7819	28.005	43.3603	22.1633	28.0712	32.268	-0.362499	0.255655	ns
ITGA6	4.72553	8.23027	6.07067	4.17086	4.90254	6.31753	-0.361599	0.240515	ns
FEN1	32.8409	16.3735	27.5277	19.6644	17.42	25.4028	-0.361333	0.33613	ns
DYNC2I2	18.835	8.01932	13.5067	11.6723	8.74024	12.4732	-0.360797	0.391391	ns
HKDC1	0.528758	0.467222	0.514507	0.542317	0.316284	0.366074	-0.360727	0.247698	ns
VANGL1	3.06215	1.49208	3.31825	2.33866	1.47222	2.59389	-0.359971	0.430574	ns
MCM5	31.0243	13.9538	22.4769	19.3934	14.5627	21.0264	-0.359845	0.373651	ns
ENSG00000261582	2.27288	2.76007	1.32269	1.41686	1.75977	1.97689	-0.359381	0.366575	ns
CCDC112	1.5682	0.676699	1.50861	0.912405	0.629807	1.5161	-0.359336	0.507129	ns
FBXL16	14.4905	16.0511	17.0954	13.957	12.0363	12.7193	-0.358631	0.00790166	ns
H4C2	1.32808	1.01705	1.42371	0.643918	1.04316	1.40624	-0.358402	0.443078	ns
PGM1	10.3746	8.52726	12.6549	9.27377	7.62438	8.81043	-0.357055	0.130072	ns
DNASE1L2	2.95539	2.26625	1.39316	2.31544	1.82634	1.24344	-0.356757	0.404953	ns
FANCI	6.93439	4.07369	5.67879	4.47818	4.15561	5.00197	-0.35593	0.211568	ns
AURKA	10.8673	5.94349	8.54003	6.76935	6.99461	6.98798	-0.355203	0.233473	ns
CENPQ	4.14367	2.42527	2.89789	2.05689	3.13848	2.5594	-0.354986	0.280833	ns
VIM	341.282	215.255	277.167	259.816	195	226.077	-0.354881	0.202562	ns
KIF4A	6.54495	3.94357	5.52438	4.17948	3.91206	5.00124	-0.354629	0.219379	ns
DYRK1B	6.60532	4.80907	5.30708	5.66159	3.80402	4.17364	-0.354361	0.200145	ns
BARD1	3.05103	2.73083	3.37528	2.19419	2.56041	2.73219	-0.353955	0.0404288	ns
TRAJ18	42.2907	46.6364	45.1962	36.5928	41.7012	31.0012	-0.353937	0.0939952	ns
PLP2	73.7549	58.6018	66.5025	59.536	51.7505	51.2262	-0.353279	0.0421553	ns
SLC27A3	2.21379	0.807988	1.45421	1.92595	0.717742	1.01411	-0.352953	0.553942	ns
SKA1	1.09574	0.748409	0.876217	0.63178	0.669927	0.925049	-0.352899	0.24503	ns
RGCC	40.9818	46.0513	47.7672	39.5783	33.7551	36.6397	-0.352882	0.0097595	ns
EEPD1	2.08497	2.33254	2.73653	1.81082	1.87976	2.15968	-0.352732	0.0563956	ns
ANXA2R	14.7046	11.5346	13.7646	12.1528	9.04068	11.4791	-0.352576	0.115878	ns
XYLB	1.11307	1.05405	0.675182	0.99378	0.594934	0.725829	-0.352263	0.317049	ns
MXD3	14.4767	8.8774	12.4619	10.0259	8.57624	10.7272	-0.351806	0.207455	ns
TES	29.1441	28.3084	30.017	23.2938	22.8791	25.3289	-0.351782	0.000420035	ns
APOBEC3B	7.65514	4.6205	5.96294	4.98539	5.12338	4.84422	-0.351473	0.184632	ns
RASA3	26.8799	36.9162	36.2481	25.0538	26.2937	30.2996	-0.351223	0.0687774	ns
EMC9	5.50598	2.65392	4.16642	4.29225	2.3659	3.42943	-0.351155	0.414088	ns
CDCA7L	13.211	11.7858	12.3795	10.8003	9.33393	10.4272	-0.351065	0.011469	ns
CA5B	3.51713	2.75518	2.61874	2.72649	2.19424	2.35292	-0.350584	0.107842	ns
CNIH2	0.723265	0.873548	0.779772	0.601156	0.85702	0.48138	-0.350522	0.251693	ns
EIF3CL	0.928308	1.08574	1.30274	0.968373	0.901501	0.848904	-0.350168	0.123396	ns
VPS51	75.2528	64.9337	82.92	63.6035	49.6645	69.1345	-0.350164	0.12307	ns
CNN2	152.654	182.586	179.63	118.171	140.505	162.337	-0.350136	0.0536113	ns
KNL1	6.2003	3.53807	4.80721	3.64807	3.94481	4.3561	-0.349841	0.229327	ns
CHTF8	0.939579	0.875109	0.794895	0.726423	0.694126	0.712546	-0.349332	0.0907208	ns
TOX	6.07878	1.90724	4.60783	4.43371	1.79733	4.09395	-0.349106	0.571749	ns
CHRAC1	9.9655	8.29827	8.81385	6.57673	7.899	7.74546	-0.348683	0.0268701	ns
PIGU	6.5673	5.08758	5.64574	5.10694	4.18653	4.88782	-0.348018	0.0839771	ns
TRBV7-9	5.94	13.7604	12.9477	4.32001	9.56463	12.8412	-0.347988	0.534328	ns
TRBV25-1	1.12707	2.17505	0.483288	0.546457	2.44336	0.11934	-0.347979	0.747816	ns
LRRC8A	10.692	11.3407	12.6266	8.79325	8.60156	11.0071	-0.347134	0.049839	ns
MOB2	14.1686	13.0118	15.0326	11.5366	10.393	12.6875	-0.346888	0.026783	ns
CKS2	37.8525	28.315	31.7449	27.1742	27.2679	25.982	-0.346798	0.0557972	ns
C19orf73	0.925958	1.91458	1.48894	1.01014	1.14551	1.4094	-0.346462	0.369531	ns
SLC39A4	0.637827	0.641587	0.69484	0.451337	0.544321	0.629732	-0.346057	0.112579	ns
RIPOR2	45.5674	57.58	60.5891	39.4554	39.8741	54.7405	-0.346042	0.138564	ns
PFN1	1041.47	837.281	1031.21	767.541	690.146	931.436	-0.345613	0.108643	ns
ERVH48-1	0.201239	0.497893	0.743434	0.270195	0.525267	0.393383	-0.345432	0.549825	ns
CDCA3	6.60974	3.43742	5.38925	4.199	3.74966	4.76212	-0.345388	0.305815	ns
CCR5	57.7428	13.3376	39.6657	43.0358	14.5845	33.479	-0.345245	0.627904	ns
B3GAT1	3.35519	0.0268697	0.438821	2.76088	0.0241147	0.363779	-0.344697	0.846331	ns
PRR5L	16.447	4.31238	13.5316	13.601	3.69509	10.8723	-0.34467	0.640705	ns
TBC1D19	1.57735	1.87867	1.65532	1.24779	1.78996	1.16473	-0.344112	0.136992	ns
ECT2	6.55169	3.15032	5.15665	4.30864	3.69491	4.25001	-0.343932	0.33436	ns
OLFM2	7.58403	8.13905	9.24027	7.21896	6.03095	7.25502	-0.343835	0.0453347	ns
UBE2S	26.7252	13.7883	21.4854	18.953	12.2914	19.7696	-0.343791	0.378685	ns
KIF2C	17.3485	10.4228	15.1609	10.2901	11.6118	13.5059	-0.343746	0.234721	ns
PLEKHG3	8.08549	5.89456	7.74525	6.39582	4.34005	7.1081	-0.343604	0.259168	ns
HNRNPA1L3	6.40548	4.94295	5.0914	4.86955	4.73327	3.92296	-0.343003	0.0983586	ns
KIF24	1.78287	0.840515	1.61425	1.19541	0.924565	1.37549	-0.342275	0.399717	ns
HYLS1	4.47567	3.79915	3.80751	3.24196	3.5409	3.15938	-0.341838	0.0291821	ns
CRIP1	7.11944	7.30476	8.09146	5.84804	5.68438	7.00782	-0.341751	0.0337228	ns
EIF4B	110.979	107.21	131.905	100.045	81.5672	106.249	-0.341443	0.0832281	ns
LIME1	8.33566	7.89231	6.80207	6.20518	6.63468	6.11596	-0.341397	0.0140426	ns
FUT11	10.2013	7.83622	12.607	8.93676	7.47858	8.8352	-0.341231	0.194311	ns
RPL5	176.68	171	189.736	144.865	141.25	156.396	-0.341132	0.00169338	ns
DSCC1	4.54104	2.4118	3.4946	2.81284	2.78294	3.03489	-0.341102	0.281135	ns
MAZ	155.026	133.284	151.091	124.79	103.169	134.023	-0.339733	0.0674356	ns
CTDSP1	75.4218	62.8871	77.109	62.2254	52.1066	63.2262	-0.339655	0.064617	ns
TSPAN32	31.7112	23.2591	27.535	26.4843	16.5651	24.9197	-0.338939	0.252809	ns
EIF3F	15.249	15.4916	16.2552	12.8832	12.0868	13.7673	-0.338866	0.00146354	ns
PTGDR2	3.8753	6.53355	4.5378	3.74341	4.87495	3.69303	-0.338646	0.217134	ns
CD244	12.5153	0.846873	4.88216	9.87312	0.994706	4.21791	-0.338324	0.768508	ns
PAQR4	19.0185	8.6515	15.1837	12.2571	9.41017	13.7858	-0.338267	0.402633	ns
PDP1	7.96912	11.8934	11.5526	7.87624	8.50807	9.48477	-0.338198	0.125708	ns
C8orf82	13.4075	12.3079	15.6829	11.8635	11.0594	11.2573	-0.338135	0.0320078	ns
PSMC3IP	2.89829	1.43886	1.91418	1.97055	1.5072	1.69316	-0.337329	0.358386	ns
DTL	8.18178	3.4067	6.11157	5.08342	4.06145	5.52309	-0.337052	0.422778	ns
LITAF	59.7001	43.9554	65.6441	50.136	32.6887	56.8311	-0.336804	0.317824	ns
CENPO	7.48632	4.29801	5.75957	4.95787	4.34968	5.22418	-0.336116	0.254554	ns
ILVBL	8.79318	6.7807	7.764	6.52479	6.6593	6.14505	-0.335327	0.0420163	ns
CFD	0.519641	0.369002	1.29642	0.458086	0.53432	0.825336	-0.335005	0.586662	ns
EIF3D	56.3091	50.1316	58.7891	46.9147	40.6658	49.0697	-0.33448	0.0376108	ns
TRGV8	1.0093	0.758876	2.2033	0.889745	0.77836	1.65163	-0.333981	0.586324	ns
DMC1	1.12312	0.442334	0.88814	0.678914	0.618669	0.741334	-0.333257	0.445187	ns
HIRIP3	10.0478	7.09421	8.5032	6.9829	6.742	7.54828	-0.332983	0.111595	ns
CCR8	1.47574	1.30298	1.81155	1.06625	1.28188	1.47068	-0.332965	0.222423	ns
C11orf21	30.0399	30.3469	31.3577	24.2338	21.1315	30.5244	-0.332326	0.102603	ns
RASGRP2	94.6769	113.838	99.6568	82.9653	80.5836	91.3704	-0.332099	0.00720634	ns
MELK	9.73725	4.6275	7.11001	5.42251	5.50677	6.93737	-0.332042	0.369075	ns
ENSG00000258311	0.782975	0.820711	0.514102	0.593163	0.484313	0.673607	-0.331905	0.285183	ns
MYBL2	24.2705	13.2486	24.9534	12.87	14.7406	24.3066	-0.331795	0.442375	ns
ATXN7L2	4.50638	5.04369	4.41484	3.5404	4.07584	3.95816	-0.331779	0.00318156	ns
MEGF6	9.93443	12.9483	11.5489	9.51799	9.63299	9.36487	-0.33086	0.0101421	ns
SMC1A	28.8178	15.1142	16.2064	20.4125	14.1493	15.4333	-0.330764	0.388758	ns
TIMELESS	12.4031	7.68863	10.6495	7.97075	7.94138	9.65166	-0.330605	0.223476	ns
GMNN	8.01247	4.66972	6.82689	5.23023	5.54157	5.47238	-0.330104	0.234911	ns
ANKRD55	2.2869	1.80709	8.58203	2.34472	1.31804	6.81719	-0.329961	0.716323	ns
CCNB1	18.7438	12.132	16.7558	11.8605	13.5415	14.2778	-0.329081	0.185805	ns
ZGRF1	2.56619	1.24848	1.73149	1.71537	1.46283	1.44352	-0.329048	0.35583	ns
PTMA	283.672	254.65	294.852	221.748	203.93	265.952	-0.328988	0.0689077	ns
BMT2	4.58026	4.89296	5.22241	4.26869	4.33693	3.60685	-0.328044	0.0152026	ns
HPCAL4	0.577604	1.50946	0.657893	0.577605	1.16541	0.535148	-0.327775	0.554538	ns
ZNF395	10.5283	9.95372	15.7565	9.75759	10.4811	9.92666	-0.327514	0.191841	ns
COPRS	3.2385	2.80437	3.25804	2.2043	2.61222	2.93451	-0.32738	0.117471	ns
AMPD2	13.5366	16.4957	15.0458	11.6401	13.1855	12.6467	-0.326879	0.0027824	ns
RPS5	149.386	145.616	157.07	123.642	115.583	136.594	-0.326668	0.00928078	ns
MAD2L1	5.8765	3.85532	4.93957	4.16627	3.9543	4.12076	-0.325295	0.160859	ns
C1QBP	40.3115	36.3689	40.3751	32.9019	30.8891	33.707	-0.325066	0.00605133	ns
PDXP	2.31747	1.55699	2.37159	1.92621	1.32162	1.95896	-0.324644	0.313461	ns
ULK4	0.950603	1.20666	0.950135	0.828955	0.966907	0.789308	-0.324607	0.0794184	ns
SPAG5	10.6407	6.00469	8.56086	6.51174	6.52343	8.02539	-0.324541	0.288621	ns
DNAI2	0.659712	1.81876	2.36595	0.843269	1.13058	2.04799	-0.324209	0.602208	ns
S100A10	120.804	99.7457	130.567	102.701	83.8691	105.943	-0.324137	0.121935	ns
TRAJ59	0	1.46154	4.09184	0.771112	1.49906	2.52603	-0.324125	0.763598	ns
ING2	2.40599	1.59603	2.24102	1.7923	1.69709	1.72089	-0.324118	0.190345	ns
LGR6	4.18872	0.117921	1.03759	3.85737	0.0691137	0.533782	-0.324073	0.834597	ns
TRMT1	16.1987	19.8364	16.3552	12.7247	15.3284	15.5977	-0.32348	0.0343492	ns
ANP32E	53.6141	44.6611	47.8694	39.0643	41.5638	41.4072	-0.323136	0.0125552	ns
FBXO33	13.2639	12.5418	12.4594	11.0558	10.1825	10.6619	-0.323072	0.00178378	ns
DTYMK	14.5524	8.61937	11.6359	9.68535	8.68882	10.7275	-0.322428	0.260983	ns
FAM110B	0.453022	0.064048	1.15807	0.45619	0.0328462	0.904019	-0.32239	0.805523	ns
MIS18A	5.83028	4.68227	5.71746	4.39998	3.87066	5.28766	-0.321679	0.154813	ns
NME2	6.34829	5.4228	6.86071	5.47193	4.37828	5.70178	-0.321641	0.130336	ns
SCARF2	3.79884	4.63994	4.45382	3.68372	3.388	3.69145	-0.320841	0.0219528	ns
TEF	2.96808	3.06326	4.04136	2.43535	2.66847	3.31682	-0.320488	0.176589	ns
TFRC	15.8954	8.85932	12.7608	10.5658	10.8012	10.1111	-0.319981	0.269227	ns
CCNE2	2.37315	1.3462	2.42048	1.59098	1.52804	2.0268	-0.31979	0.351897	ns
CEP89	2.93469	2.32931	2.73616	2.21437	2.02965	2.44751	-0.319694	0.0840773	ns
MKNK2	80.4707	73.1864	91.5549	68.3819	67.5535	69.1651	-0.319593	0.0219337	ns
TRBV14	2.11533	1.74953	3.1747	1.3333	2.79136	1.79186	-0.319525	0.475445	ns
KDM8	4.12774	4.78322	4.2077	3.7234	3.68957	3.54623	-0.319326	0.00439176	ns
FKBP1C	0.979029	1.24957	1.18946	1.08122	1.05096	0.719894	-0.319098	0.252671	ns
H3-3A	51.6508	49.2083	51.7747	41.3788	39.8717	46.3717	-0.318865	0.00754028	ns
NUF2	6.10527	3.39214	3.92144	3.90143	3.99691	3.36754	-0.31863	0.312763	ns
BIN1	43.4482	35.16	45.2738	38.5999	26.9497	37.9611	-0.318563	0.208404	ns
RPL10A	406.547	376.612	412.711	334.998	308.66	356.451	-0.318512	0.0110852	ns
ANP32B	164.279	141.196	154.081	138.036	113.74	132.734	-0.317709	0.0511662	ns
ANXA5	50.6047	37.8156	55.372	40.1595	33.9157	46.3235	-0.317619	0.221176	ns
PARPBP	2.32482	1.6709	2.44372	1.9035	1.7138	1.78158	-0.317485	0.17519	ns
TMEM39B	12.1105	11.1149	11.6677	9.77129	9.45427	10.0008	-0.317033	0.00302423	ns
PDGFD	1.05767	0.037027	0.717007	0.849797	0.0284833	0.639951	-0.31613	0.819288	ns
TRBV6-6	3.09886	15.9677	9.49137	3.64887	11.7877	8.43745	-0.315965	0.666912	ns
RRM1	25.3915	19.3346	24.6641	17.1754	18.741	22.3314	-0.315924	0.140572	ns
M6PR	43.636	37.9205	48.7322	37.296	31.3072	40.5348	-0.31587	0.121147	ns
SLC2A1	22.1848	15.4827	21.4868	18.9943	13.6956	16.9046	-0.315671	0.236366	ns
IGBP1	55.4274	52.0791	57.5711	49.28	43.3627	45.688	-0.315655	0.0097119	ns
FLI1	29.6138	27.8384	29.0079	25.5205	21.841	25.074	-0.315332	0.0154349	ns
PIF1	7.97771	4.9327	7.35581	5.24972	4.79855	6.97262	-0.315137	0.315933	ns
TMEM256	0.772557	0.473302	0.441697	0.686717	0.242727	0.477181	-0.315118	0.581386	ns
WARS2	2.17509	2.66855	2.40382	1.87	2.36719	1.84011	-0.314978	0.0685748	ns
MRPL45	4.08245	4.6548	4.49526	3.27451	4.22799	3.60226	-0.314826	0.0512606	ns
RNF126	29.3822	29.1618	28.8787	24.6318	21.8202	26.857	-0.313585	0.0223775	ns
ATP8B2	73.2325	84.7824	76.673	65.3075	62.2864	69.313	-0.31201	0.00300365	ns
TP73	0.520347	0.0583147	0.794543	0.381511	0.143549	0.6316	-0.310815	0.757484	ns
TRDV1	2.82354	8.43288	4.64115	3.53655	5.43359	4.35999	-0.310759	0.522931	ns
UXT	50.687	46.6733	50.5782	43.419	38.2012	42.8066	-0.310346	0.0154306	ns
LDLRAP1	26.0398	35.3765	40.0971	23.1342	27.5132	34.6326	-0.31007	0.258166	ns
EIF3K	42.8339	43.0862	42.3808	37.7261	32.1859	37.9608	-0.30951	0.0160014	ns
C12orf75	31.6359	18.346	27.0216	23.9202	15.6458	25.2753	-0.309492	0.388608	ns
CENPN	5.92267	3.64934	4.54736	4.15887	3.65748	4.09272	-0.309483	0.243223	ns
IL24	0.56416	0.937187	0.521042	0.568106	0.511303	0.620338	-0.308957	0.383723	ns
TRBV9	4.95476	6.17219	5.19348	4.59108	5.50041	3.61416	-0.308919	0.235929	ns
ODAD1	0.776198	0.621261	0.529672	0.647464	0.511343	0.459545	-0.308909	0.272715	ns
GLB1L2	1.81675	0.20056	1.46699	1.47571	0.177911	1.28036	-0.308852	0.769752	ns
RASSF3	41.9794	54.6097	47.8719	37.477	39.3581	44.6108	-0.308678	0.0479847	ns
TCTN2	1.04304	0.819378	1.21913	0.799358	0.903843	0.899572	-0.308554	0.1931	ns
CCDC96	1.17675	1.31966	0.838133	0.986364	0.883563	0.929221	-0.308536	0.258056	ns
CYB5D1	2.29811	1.9235	2.14667	1.98784	1.71865	1.65652	-0.308272	0.0861622	ns
VKORC1	3.52942	2.59473	2.84186	2.79502	2.3102	2.4499	-0.307614	0.173344	ns
NDC1	6.63224	5.55973	7.13124	5.18736	5.33375	5.78953	-0.307409	0.0683052	ns
COL6A3	1.06176	1.36637	1.8759	1.1128	1.2077	1.30598	-0.307398	0.266308	ns
ENSG00000285942	0.555929	0.77406	0.736819	0.669769	0.555753	0.517295	-0.307355	0.26315	ns
GZMA	276.387	42.3243	240.77	207.224	47.2506	217.498	-0.307178	0.735134	ns
RPS8	433.613	416.794	447.864	364.13	326.418	403.151	-0.307152	0.0322596	ns
ENSG00000271793	28.591	15.0818	16.3422	25.6532	11.475	13.4708	-0.30707	0.534208	ns
RPL7	217.665	224.317	220.468	190.573	176.38	191.203	-0.306998	0.000242183	ns
EEF1A1	579.065	559.254	588.452	509.496	448.589	497.049	-0.306963	0.006225	ns
TRIR	166.59	133.525	163.065	142.294	109.198	138.937	-0.30692	0.150294	ns
ZNF487	1.02202	0.96974	1.06176	0.878244	0.767516	0.932597	-0.30677	0.0885641	ns
RPSAP58	2.81346	4.9153	2.4702	2.30139	4.01262	2.28927	-0.306593	0.455865	ns
NOP16	5.46331	5.00653	4.69847	3.94735	4.31288	4.53713	-0.306581	0.0301668	ns
SLC9A3R1	232.882	163.886	212.662	189.97	134.61	189.514	-0.306121	0.264811	ns
PHF5A	29.0086	28.3979	28.2173	24.9078	23.2679	24.0582	-0.305914	0.00116344	ns
LGALS1	236.318	117.349	145.753	176.434	127.342	118.977	-0.305912	0.433026	ns
CERK	35.1631	44.2562	41.9882	31.1329	35.9182	35.3326	-0.305912	0.0221932	ns
TMPRSS5	0.451165	0.44422	0.690929	0.453119	0.3645	0.528902	-0.305524	0.379527	ns
SLC43A3	9.58265	3.9051	6.83211	6.54515	5.0627	5.61687	-0.305062	0.46765	ns
TEX264	15.0008	14.4998	14.9689	12.9503	11.8549	12.7341	-0.304991	0.00186198	ns
SUSD1	4.32153	2.95429	4.36603	3.46489	2.7619	3.61605	-0.304469	0.263992	ns
H2BK1	1.64871	2.34152	1.86382	1.52608	1.90719	1.50768	-0.304421	0.329751	ns
TMPO	43.5982	30.2486	37.1255	31.3648	29.1915	33.3496	-0.304285	0.159244	ns
CD52	670.969	827.383	881.313	599.679	605.821	800.81	-0.304261	0.15714	ns
RGS19	46.9009	50.728	60.2517	40.018	44.5861	48.8091	-0.30401	0.0714356	ns
HADHA	56.0091	47.5069	52.1829	45.7743	40.2224	45.647	-0.303272	0.0422603	ns
SGF29	10.5129	12.5408	11.0271	10.0375	9.24211	9.50471	-0.302989	0.0126207	ns
ALKBH7	61.9957	52.7478	68.9023	57.6027	44.0297	53.5804	-0.302883	0.158078	ns
ETV2	0.897936	0.733486	0.667395	0.561135	0.601855	0.781754	-0.302871	0.300908	ns
PRDM11	0.940186	0.782116	0.716715	0.795499	0.608163	0.657172	-0.30254	0.174597	ns
PFKL	45.7171	43.8339	57.3109	39.4895	38.8559	45.8811	-0.302325	0.106414	ns
SLCO4C1	0.855607	0.108988	1.1842	0.870753	0.063878	0.879051	-0.302308	0.795202	ns
ZNF575	3.38173	3.91203	3.55982	2.90632	3.43748	2.83651	-0.302117	0.029351	ns
TRAJ46	11.5873	15.6593	19.8746	12.5581	17.9888	9.38239	-0.302007	0.449146	ns
LIPT2	0.833108	0.815528	0.994052	0.772738	0.665759	0.805431	-0.301796	0.221846	ns
RASSF1	67.9272	43.6938	68.9435	56.1796	36.7053	59.8757	-0.301731	0.384994	ns
RPS6	507.714	487.429	508.345	427.552	401.55	442.947	-0.301706	0.00187474	ns
ITGB2	139.383	78.0636	127.849	114.733	63.3956	113.989	-0.30166	0.463238	ns
CKS1B	9.13879	6.02042	7.49121	6.47734	6.33066	6.41222	-0.300904	0.190578	ns
ENSG00000249624	0.468292	0.510408	0.457646	0.337936	0.441393	0.438195	-0.300815	0.223072	ns
INCENP	25.3271	16.3641	23.3411	17.3329	16.2208	21.6215	-0.300536	0.279827	ns
NOS3	1.16566	1.59017	3.07353	0.961842	1.47404	2.4992	-0.300498	0.597406	ns
TAF5	2.52308	1.95932	2.28954	1.8483	1.80809	2.08939	-0.299667	0.105992	ns
SHCBP1	4.34628	2.59456	3.626	2.36016	3.1331	3.50494	-0.298694	0.339527	ns
CCNG2	7.78224	6.59821	8.08932	6.47397	6.3692	6.23536	-0.298587	0.0360524	ns
PKM	114.101	72.759	119.66	89.2502	89.3305	82.275	-0.29829	0.269365	ns
CDKN3	5.79907	3.47365	4.53033	4.07522	3.58497	4.077	-0.297379	0.288809	ns
PCNT	14.2385	12.0546	12.6002	11.1242	10.5539	11.3652	-0.296987	0.0261335	ns
TMEM18	4.74083	4.58964	4.35709	3.92358	3.88546	3.81186	-0.296647	0.000994929	ns
CHAC2	2.95242	2.32127	2.22253	1.52691	2.04074	2.81356	-0.296234	0.36676	ns
KIF20B	6.87461	4.03747	4.34672	4.38763	4.58882	4.03664	-0.296118	0.316391	ns
AGPAT5	0.915842	1.29725	1.2933	0.854703	1.19425	0.933285	-0.295845	0.219732	ns
CCDC65	2.08014	3.15825	1.98559	1.5786	2.21639	2.33663	-0.295703	0.325354	ns
CORO1A	498.825	403.195	451.859	392.919	357.531	401.234	-0.295231	0.0622788	ns
TOP2A	39.9636	25.2656	34.1573	24.6874	30.6132	29.5395	-0.29517	0.249526	ns
TBCB	24.9398	22.6146	25.6246	21.1472	19.1754	21.8917	-0.295136	0.0285793	ns
CLIC3	8.33123	5.2534	15.924	8.76633	4.55288	11.7308	-0.295078	0.625091	ns
MRPL37	23.8881	19.8004	23.1448	19.1293	16.9425	20.7632	-0.295077	0.0940552	ns
TRAJ54	2.14706	10.5231	8.59285	4.164	3.37289	10.6093	-0.294981	0.701456	ns
HDHD5	7.89055	8.73815	11.1241	7.37306	7.42091	8.79708	-0.294702	0.158358	ns
KIF18A	2.43369	1.6162	1.85885	1.33669	1.79211	1.91256	-0.294575	0.291754	ns
HASPIN	5.45018	2.45488	4.23959	3.51343	3.08227	3.77143	-0.294369	0.442677	ns
RPS3A	445.798	418.708	461.026	375.089	359.124	393.362	-0.294311	0.00541933	ns
CCNQ	14.5954	14.3069	14.4495	13.1103	11.3918	12.3635	-0.294078	0.0152603	ns
ALMS1	1.57218	1.66062	1.73655	1.27473	1.51401	1.44408	-0.293727	0.00746898	ns
CARHSP1	19.334	16.3167	21.6456	15.8735	14.0286	18.8657	-0.293294	0.187313	ns
PIH1D1	44.6043	37.3765	44.9414	38.4024	30.9119	38.698	-0.293163	0.127475	ns
RAB5IF	12.6607	9.54369	11.2831	9.9574	8.22143	10.3478	-0.292865	0.177389	ns
SPTBN1	24.5937	28.6504	30.3575	21.2787	22.3199	27.508	-0.292644	0.102024	ns
TMEM204	48.743	63.9584	61.6477	45.071	47.9524	55.2184	-0.292605	0.0943626	ns
NCAPD3	7.09411	5.43868	6.67084	5.26903	5.18435	5.92613	-0.292324	0.111386	ns
PHETA1	0.894344	1.00973	1.21623	0.892021	0.867058	0.906394	-0.29221	0.172477	ns
RLF	8.83356	7.69348	9.81528	7.9378	8.00792	6.52989	-0.292205	0.103249	ns
LYAR	15.7302	11.0129	14.5612	12.6691	9.76734	12.7683	-0.292157	0.251784	ns
MRPL11	14.6126	10.9728	13.9967	11.4801	9.94731	12.3207	-0.292047	0.171403	ns
FBXO43	2.00882	1.54829	2.13031	1.34052	1.37427	2.13848	-0.291989	0.346437	ns
CDC14A	9.16872	11.6202	9.56019	8.24486	8.80372	8.7794	-0.291964	0.0233563	ns
SMC2	12.5771	8.7096	9.59652	8.16711	9.38989	8.8407	-0.291819	0.177601	ns
RNF26	18.485	15.4557	18.7507	13.9748	14.1073	16.8608	-0.29172	0.100426	ns
TPGS1	18.2518	11.5719	14.8843	15.8008	10.1909	12.1224	-0.291717	0.354797	ns
DHFR	9.04386	6.47703	9.08349	6.47587	6.07442	8.44223	-0.291559	0.274547	ns
SIT1	150.513	127.006	145.605	130.04	114.356	116.395	-0.29155	0.0508901	ns
RACK1	228.629	207.201	251.152	208.135	164.614	212.189	-0.291425	0.133815	ns
KDM4B	10.0563	8.39419	12.1996	9.43754	7.91676	8.78541	-0.29097	0.18973	ns
SLAMF8	5.6075	1.47764	5.71286	4.82176	1.52831	4.56402	-0.290883	0.692252	ns
SLC25A25	7.12306	6.38603	7.28949	5.97267	5.33425	6.42973	-0.290705	0.0605957	ns
SELENOH	13.2319	12.3509	12.8108	10.7328	10.9619	11.0587	-0.290652	0.00279922	ns
RPL13	531.646	456.513	590.758	470.136	364.566	510.48	-0.290636	0.210516	ns
RPL13A	938.057	850.135	1022.15	812.613	696.973	885.762	-0.290504	0.104386	ns
TRGV10	7.96762	14.0274	25.8936	8.70212	11.4626	20.6029	-0.290492	0.626698	ns
SIGIRR	99.4307	92.8633	86.6308	87.3774	71.8149	78.5684	-0.290152	0.0551094	ns
RPL6	107.141	103.398	109.949	88.4734	87.1728	97.7542	-0.290057	0.00548195	ns
HMMR	8.43099	5.33915	5.96605	5.29502	6.36149	5.24992	-0.289958	0.271602	ns
ARRB2	93.907	83.4198	92.3124	81.2396	63.9434	84.6471	-0.289885	0.128155	ns
RBM3	37.5838	37.1522	33.8056	29.9134	31.7852	30.9938	-0.289053	0.000485687	ns
HCFC1R1	20.9895	19.1228	22.2816	18.6039	16.0992	18.595	-0.288254	0.0599642	ns
H2AZ1	83.4801	53.5252	67.6505	62.1299	51.6008	61.4526	-0.287503	0.265155	ns
RAB40B	0.947439	1.22277	0.890193	0.864686	0.787957	0.95894	-0.287493	0.17613	ns
C16orf54	65.139	67.9095	70.1123	59.7938	51.8971	61.7515	-0.287304	0.0266967	ns
MPI	6.26877	6.89818	7.81095	5.82686	6.06008	6.04746	-0.287243	0.0221241	ns
RPS2	864.076	719.76	887.939	751.544	572.358	787.511	-0.28703	0.200652	ns
SNRPD2	78.5519	75.8013	86.9423	64.4106	63.872	78.0001	-0.286892	0.0693182	ns
PPIA	82.6271	70.5535	83.9406	68.4788	62.5926	71.7369	-0.286883	0.0601157	ns
WDR90	4.26804	2.52488	4.41191	3.03189	2.8433	3.72933	-0.286594	0.376912	ns
ZNF784	5.32523	5.16666	5.58584	4.42323	4.5794	4.76251	-0.286565	0.0221455	ns
KLF11	1.90684	1.12526	2.85377	1.55901	1.03962	2.43475	-0.286553	0.591223	ns
AGMAT	6.04924	8.00706	7.05594	4.66853	6.89182	6.50809	-0.286102	0.202848	ns
TNFRSF25	45.0969	61.6593	48.9033	42.7926	43.3231	46.7484	-0.286051	0.0792607	ns
CDK1	10.5788	6.27912	8.0926	6.29554	7.58966	7.549	-0.285974	0.304953	ns
CDC6	3.76777	1.49346	3.09257	2.2345	2.05765	2.88512	-0.285916	0.521411	ns
CFAP418	0.604264	0.803409	0.793865	0.548552	0.593791	0.748733	-0.285625	0.264497	ns
CITED2	34.1285	34.9965	40.1456	29.845	30.9838	32.7132	-0.28552	0.0174551	ns
ATAD2	15.1262	8.35918	12.1164	10.4159	9.32629	10.8164	-0.28543	0.346869	ns
SLC25A26	0.439423	0.521518	0.444446	0.391713	0.462473	0.348442	-0.284739	0.0949521	ns
TRAV19	173.512	26.195	15.2195	143.912	27.1276	13.8255	-0.284641	0.818237	ns
ERGIC3	28.5153	28.8178	29.5288	25.7064	23.1033	25.5291	-0.284531	0.00484533	ns
MCM4	20.5161	9.77727	14.466	12.9248	11.4374	14.1131	-0.284341	0.431964	ns
LMNB1	55.0566	36.9524	46.5577	37.5712	38.9707	42.4523	-0.284261	0.205708	ns
CHCHD6	1.29276	1.4027	1.58954	1.22337	1.2185	1.2369	-0.28422	0.127814	ns
RPS7	110.363	97.4441	111.212	96.7685	81.3814	95.0406	-0.284152	0.0682143	ns
RNF214	8.5941	8.89161	9.07502	7.31323	7.62288	7.83086	-0.284084	0.000427186	ns
MCM10	3.98246	1.69245	3.21287	2.32012	2.27003	3.05846	-0.283581	0.497808	ns
SOX13	2.72	0.329733	1.14649	2.40188	0.343653	0.857896	-0.282967	0.779596	ns
INF2	8.3349	17.9455	10.8423	7.80426	13.7579	10.2201	-0.282658	0.479911	ns
MDM1	4.31314	4.92742	4.00252	3.59766	4.36195	3.40094	-0.282348	0.0759837	ns
PTTG1	22.286	11.0093	16.8936	15.7705	12.6035	14.8032	-0.282212	0.423295	ns
NOCT	0.752156	0.769752	0.806313	0.696211	0.789515	0.506814	-0.282051	0.281159	ns
SPN	137.753	106.234	123.725	108.071	92.8583	114.774	-0.281553	0.154182	ns
TRBV6-5	8.27405	6.35235	19.2216	7.92177	5.82441	15.304	-0.280758	0.658987	ns
SLC2A4RG	65.4877	45.5167	56.2392	54.926	41.7422	47.0506	-0.280735	0.252281	ns
CALM1	74.2879	76.0566	79.6192	65.3972	64.0527	67.9676	-0.280653	0.000292726	ns
TKT	25.3888	23.1279	31.1022	21.4861	19.9435	26.9165	-0.280597	0.220506	ns
GINS1	2.88703	1.19118	2.18653	1.68285	1.41866	2.29696	-0.280383	0.533679	ns
LMNB2	34.1381	20.8316	31.7411	23.5484	20.9313	30.1213	-0.280251	0.372611	ns
MZT2A	24.8591	14.2985	24.3247	21.2909	13.1035	20.1523	-0.280137	0.455543	ns
SHMT2	26.6232	21.1057	26.9462	20.8744	19.7878	23.5462	-0.280064	0.138683	ns
DPP3	12.8057	11.8573	12.2508	9.36037	11.4799	10.9298	-0.279533	0.0264372	ns
MIF	4.11766	1.89199	2.72415	2.73798	2.66135	2.11771	-0.279266	0.479995	ns
ARMC6	12.0812	11.1314	12.1422	9.39265	10.3484	10.6826	-0.279131	0.0132505	ns
NEURL1B	0.554555	0.417518	0.813656	0.369299	0.57938	0.594267	-0.278863	0.469393	ns
ELMO3	5.33639	4.88864	3.96153	4.85127	3.58378	3.74343	-0.278602	0.242408	ns
TPT1	500.87	485.587	524.877	476.435	369.671	451.741	-0.278504	0.0966556	ns
POLQ	4.95566	2.5606	4.258	3.16437	3.14632	3.85133	-0.278428	0.412703	ns
PLGLB1	0.230292	0.695358	0.409105	0.103681	0.627936	0.418021	-0.278356	0.713846	ns
RPL15	113.694	111.892	118.189	100.185	93.4529	101.991	-0.278043	0.00308755	ns
PTPN6	66.7737	63.608	67.9258	49.579	58.5021	62.6882	-0.277952	0.0435459	ns
RPLP0	405.315	369.017	431.483	343.739	316.714	376.791	-0.277925	0.0622977	ns
GCNT4	1.91937	2.98443	1.95899	1.81167	2.5933	1.49913	-0.277857	0.390323	ns
HSD17B11	23.9565	28.9024	27.0672	23.0342	22.9102	22.7732	-0.277756	0.00599613	ns
DUT	44.7412	35.5304	42.2392	34.3071	33.6445	37.5851	-0.277746	0.0916597	ns
QARS1	48.8671	46.2077	52.9964	42.7114	38.874	45.7875	-0.277619	0.0478937	ns
COMTD1	14.6964	11.9543	15.1707	12.3523	10.3732	13.2736	-0.277533	0.180492	ns
NCKIPSD	10.3129	8.40758	12.0322	9.30863	8.75321	8.44169	-0.277403	0.173712	ns
ADD3	62.8129	70.3658	68.5619	57.9165	55.8129	59.73	-0.277403	0.00105673	ns
STK38	78.4921	99.0557	91.3832	70.8055	77.1334	83.2511	-0.277254	0.0462555	ns
GPR27	7.41152	2.3898	3.74956	6.76139	1.93029	2.97731	-0.277072	0.691109	ns
PKP4	2.72407	2.96675	3.75332	2.36209	2.58882	3.17998	-0.276999	0.22162	ns
MTFR2	4.34671	2.44823	3.51731	3.3312	2.445	3.11784	-0.276319	0.398703	ns
DIAPH3	1.70416	1.1064	1.53132	1.1562	1.28282	1.31177	-0.27609	0.261913	ns
FNDC10	6.08537	8.28618	8.01029	5.31283	6.68862	7.27838	-0.275909	0.204648	ns
SMYD2	8.36165	8.87058	10.2141	8.09123	7.65783	7.89584	-0.27588	0.0356123	ns
AQP3	62.9884	116.473	93.5022	68.1175	88.6106	77.9728	-0.275653	0.33676	ns
PHF19	33.6354	44.6381	42.7911	27.8611	41.1745	35.3736	-0.275368	0.207567	ns
SH2D3C	51.7467	34.3029	41.4099	40.9472	31.0295	37.9821	-0.275238	0.295936	ns
RPP25	3.64682	3.11671	3.28389	3.07659	2.33739	3.24361	-0.275134	0.216977	ns
MCM3	53.7915	35.0445	43.5654	38.3385	35.6222	40.4164	-0.275068	0.250223	ns
MRPS27	3.82477	3.07018	3.60833	3.12023	2.65354	3.28368	-0.274867	0.146845	ns
TRAJ39	21.1298	26.9341	23.9665	17.8457	19.2737	25.2603	-0.274659	0.333979	ns
GLG1	23.0515	24.7799	23.454	21.031	19.6651	20.722	-0.274606	0.000385252	ns
FSTL3	1.07601	1.40516	1.28705	1.20815	1.09427	0.944449	-0.274287	0.194815	ns
DARS2	3.41054	2.74777	2.66946	2.43509	2.82382	2.36834	-0.274216	0.128877	ns
POLE3	24.9873	22.3721	23.3927	19.0072	19.4223	22.6558	-0.27357	0.0552516	ns
EIF2S3B	0.757714	0.559334	1.05462	0.493851	0.573694	0.986444	-0.273545	0.533335	ns
TMEM223	7.18532	6.1675	8.06444	6.61829	5.20006	6.6647	-0.273397	0.212184	ns
CFL1	214.567	174.465	187.517	165.517	156.495	176.075	-0.273083	0.0786161	ns
ODF2	13.3734	9.54904	11.8262	10.0632	9.12945	10.8533	-0.272551	0.203361	ns
EBP	18.3618	8.4146	13.7475	13.6837	8.85957	12.5244	-0.272381	0.50882	ns
LINGO3	1.1648	1.32604	1.25985	1.12108	0.77836	1.3346	-0.272157	0.328618	ns
KNSTRN	5.12368	2.7653	3.86599	3.30101	3.21958	3.66602	-0.272079	0.382729	ns
PTGDS	0.395845	0.829391	0.719692	0.199602	0.626821	0.855049	-0.272032	0.66391	ns
VGLL4	9.71085	7.16985	10.6505	8.34652	7.19088	8.27389	-0.271832	0.248812	ns
SP4	12.4719	9.94622	11.9975	10.9435	8.47856	10.3135	-0.271581	0.188216	ns
TRAJ9	26.7503	38.8147	43.4674	25.2571	36.4936	32.7969	-0.271521	0.367452	ns
UBIAD1	9.35597	11.102	9.15237	8.60616	8.65952	8.29867	-0.27133	0.0170221	ns
CYRIA	6.96771	0.376652	2.37263	5.59481	0.557196	2.27009	-0.271311	0.819865	ns
PJVK	0.824135	1.03916	0.830055	0.799162	0.794862	0.73058	-0.271281	0.157332	ns
PRIM1	5.8358	4.11893	4.63073	4.15671	4.1538	4.31592	-0.271152	0.194627	ns
YPEL1	11.1825	3.9706	9.56656	9.44707	3.88232	8.05242	-0.271039	0.64265	ns
TRIM74	0.846565	1.50228	1.07651	0.934141	1.12812	0.896388	-0.270918	0.389756	ns
C6orf136	1.78415	1.91905	2.17343	1.88737	1.79633	1.3954	-0.270903	0.20574	ns
BTLA	8.60015	7.83766	11.405	7.63593	7.20921	9.23224	-0.270889	0.265712	ns
RPL10	374.099	388.296	462.276	342.883	321.458	393.586	-0.270703	0.113519	ns
KLF8	0.506025	1.31136	0.778249	0.480877	1.06839	0.692976	-0.270654	0.587611	ns
RPL18A	271.269	245.31	278.935	238.778	197.727	250.838	-0.270616	0.116166	ns
GPATCH11	6.16072	5.39331	6.04352	5.04124	4.1361	6.03118	-0.270555	0.22339	ns
RAD21	25.1849	22.0575	24.5689	20.5566	20.789	20.8152	-0.270531	0.011916	ns
CD27	119.924	151.458	143.908	109.455	128.619	120.928	-0.270469	0.0449209	ns
C12orf57	44.9861	36.0311	44.7995	40.8331	30.4121	37.5631	-0.269915	0.219341	ns
EIF3H	45.6923	46.3709	48.1362	40.4422	39.8894	41.0072	-0.269256	3.65e-05	ns
ZFP36L2	234.904	261.154	296.158	228.936	222.715	233.56	-0.269211	0.0408212	ns
SLF1	4.74275	2.87495	4.20154	3.74354	2.83671	3.66371	-0.269101	0.370838	ns
TRBJ2-2P	12.1356	10.2943	7.20519	9.05218	12.3184	3.95378	-0.268898	0.611175	ns
NUGGC	14.4062	4.3443	10.1218	12.0036	4.47596	8.55359	-0.268602	0.669672	ns
UBE2T	8.6995	5.31607	7.34622	6.12734	6.03975	6.38444	-0.268153	0.305109	ns
DNAL4	4.84194	5.44017	4.98598	4.164	4.6471	4.41587	-0.268131	0.0210687	ns
TPP2	11.4119	14.0065	12.8646	10.1301	11.6551	11.3645	-0.267883	0.0230387	ns
MCUB	32.1184	36.8863	34.3818	28.9548	29.4424	31.1181	-0.267743	0.00233628	ns
RPS3	316.662	321.896	347.831	277.579	274.992	302.425	-0.266686	0.0076943	ns
PTDSS1	24.5288	27.9552	30.8094	24.0651	23.9085	24.2082	-0.266662	0.0321411	ns
ARL4C	202.996	169.145	162.862	173	149.259	141.919	-0.266655	0.139145	ns
RPA3	7.41375	5.33561	6.49478	5.56575	5.61036	5.54288	-0.266473	0.168561	ns
IQCN	0.563534	1.04868	1.2646	0.614765	0.894127	0.984554	-0.266311	0.510333	ns
POLR3B	1.82825	1.81252	1.60653	1.48465	1.62985	1.43043	-0.266277	0.0639051	ns
ESCO2	1.8596	0.808949	1.43437	1.21106	1.06826	1.29327	-0.266049	0.499747	ns
GRPEL2	12.1273	14.8148	14.2423	11.072	12.4108	12.234	-0.266003	0.025678	ns
ERCC6L	2.07589	0.944752	1.48357	1.15028	1.26716	1.50724	-0.265849	0.490284	ns
GNAI2	101.07	86.6982	91.7505	81.0589	78.3422	83.2924	-0.265724	0.0306848	ns
SYNE3	12.2538	11.1872	11.4346	10.8814	9.64826	9.73059	-0.265685	0.0280379	ns
KAT5	14.3713	14.7399	15.0385	12.3626	13.0035	12.9753	-0.265106	0.000120376	ns
ADA	12.0886	9.38172	9.54157	10.3989	8.426	8.11391	-0.265018	0.218756	ns
SMAD7	13.8422	6.45026	10.3312	11.2911	6.32866	8.99921	-0.264922	0.54016	ns
THOC3	5.59021	5.36604	6.19292	4.32216	4.41244	6.1565	-0.264814	0.238817	ns
ZNF77	1.55061	1.84597	1.63203	1.46945	1.46154	1.43663	-0.26415	0.132081	ns
ASL	4.09405	2.27701	3.73089	3.45217	1.85227	3.468	-0.263916	0.532698	ns
B4GALNT3	2.54397	1.7696	0.0606032	2.16423	1.58191	0.0685893	-0.263744	0.853758	ns
RABEP2	12.1148	11.9578	11.8716	10.1647	9.66426	11.3924	-0.263702	0.029144	ns
ZFP36	103.376	87.8499	115.046	86.9468	78.3686	100.808	-0.263668	0.19984	ns
NELFCD	20.482	14.336	18.9746	16.3506	13.4573	16.9731	-0.263607	0.273368	ns
FAM102A	130.026	201.594	162.512	125.047	161.4	142.41	-0.263485	0.234971	ns
PLEK	49.5868	5.66375	27.37	41.744	7.22357	22.9825	-0.263042	0.786103	ns
E2F1	15.9154	9.84339	14.0872	10.8202	10.4422	13.4546	-0.262908	0.355845	ns
ANKRD9	1.55489	0.53652	0.975841	1.03985	0.696291	0.939901	-0.262801	0.595168	ns
RPL39L	8.97901	2.86507	6.55961	6.36895	3.91817	5.76609	-0.262743	0.62057	ns
FDXACB1	0.544173	0.622317	0.518537	0.480778	0.661091	0.32011	-0.262725	0.430696	ns
NCAPH	9.56584	4.56416	7.30341	6.96652	5.09567	6.62055	-0.262682	0.487645	ns
NLE1	3.59217	6.01834	4.17031	3.0498	5.04178	3.88662	-0.262681	0.401454	ns
BTBD6	21.2917	14.9296	18.3519	17.8879	13.1374	16.4444	-0.262519	0.302022	ns
RPS29	43.7224	40.8973	43.2225	38.4663	34.2925	38.3802	-0.262403	0.0244747	ns
FCER1G	2.85087	7.57302	3.09434	1.59822	7.26362	2.92432	-0.262279	0.715397	ns
PNMA3	17.5638	5.22223	12.8323	16.776	3.92004	10.2632	-0.262124	0.720478	ns
TBXAS1	6.03958	2.43528	2.87753	4.80743	2.51071	2.58121	-0.262119	0.625098	ns
MSH6	4.40753	3.59512	4.26724	3.41918	3.46083	3.80811	-0.261751	0.0934403	ns
SELPLG	157.604	156.148	176.39	142.222	122.13	161.574	-0.261636	0.142492	ns
AXIN1	14.1011	13.3563	13.3488	12.0661	10.5631	12.8557	-0.261468	0.0632929	ns
PHGDH	2.80916	1.8513	2.69775	2.02149	2.09709	2.30139	-0.261437	0.289638	ns
DSTN	21.1579	19.2265	17.6998	17.084	16.7838	16.7055	-0.261046	0.0322483	ns
URM1	23.8595	20.327	20.8245	19.8	18.1895	18.6329	-0.260904	0.0552602	ns
TLE5	203.922	212.419	227.296	189.408	156.604	213.257	-0.260848	0.156439	ns
KPNA2	14.6578	9.90156	12.6305	10.7082	10.3866	11.3532	-0.260799	0.238464	ns
RPS4Y1	0	115.369	108.654	0	99.6402	95.0437	-0.260297	0.92969	ns
KLF13	1.45278	3.90891	2.30044	1.24536	3.28812	2.13623	-0.260267	0.632523	ns
GEMIN8	3.92815	5.36543	4.49171	3.39282	4.12739	4.47753	-0.260171	0.191454	ns
PPP3CC	25.981	24.4882	29.5349	22.8956	21.7801	25.0163	-0.260164	0.0801354	ns
THAP12	6.99589	7.88155	7.1628	5.93236	6.95731	6.31248	-0.260077	0.00754755	ns
NKG7	557.024	20.1378	340.675	503.117	24.0387	272.762	-0.260027	0.845075	ns
PYCR3	0.511335	0.41991	0.438522	0.400892	0.287128	0.506869	-0.259893	0.420008	ns
TAGAP	19.7431	25.4005	24.6231	18.1978	20.6086	21.9169	-0.259865	0.102331	ns
TOGARAM2	3.87047	0.632243	1.79078	3.16407	0.77362	1.55921	-0.259856	0.760491	ns
RFC3	6.82132	4.70832	5.84998	4.61858	5.50898	5.05912	-0.259746	0.236066	ns
SLC39A1	0.811169	0.663905	0.69566	0.602232	0.657057	0.630761	-0.258928	0.246674	ns
CDK4	17.5984	12.2441	14.902	12.6239	12.3622	14.0932	-0.258881	0.231676	ns
COPS3	15.5612	14.0612	15.1544	11.8671	14.1634	13.0653	-0.258852	0.0323256	ns
RPL7A	438.028	391.406	452.993	374.481	335.192	408.058	-0.258852	0.099406	ns
ARHGAP19	8.03539	6.26445	7.9959	6.54951	6.24152	6.67245	-0.25877	0.141546	ns
CEP78	5.32466	3.41148	6.55207	4.44393	3.0282	5.85025	-0.258769	0.536154	ns
IGLV1-44	0.183903	0.507001	0.709719	0	0.260009	0.973629	-0.258762	0.825879	ns
PPP1CA	87.4324	70.7557	79.9822	70.0612	61.0052	76.6925	-0.2582	0.165841	ns
SLCO3A1	4.45729	5.67087	6.23416	3.9996	4.47189	5.78128	-0.258146	0.289435	ns
IPO5	14.5922	13.8467	15.4333	12.0861	13.2054	13.0138	-0.258046	0.00704669	ns
TGFBR3	12.4764	4.66067	13.1085	10.2923	4.36978	11.721	-0.257784	0.675925	ns
ATF4	106.096	93.1039	104.603	96.443	86.9905	81.8015	-0.257614	0.0664692	ns
RAPSN	0.640915	0.483804	0.647801	0.577101	0.625675	0.339317	-0.257429	0.474664	ns
TRBV10-2	0.869697	0.499513	1.21201	0.843343	0.512338	0.920881	-0.257345	0.646748	ns
LIG1	12.0862	6.73225	8.97947	8.71476	7.3652	8.24587	-0.257271	0.396374	ns
CDC25A	3.83312	1.74221	3.59825	2.4311	2.60718	3.00564	-0.257126	0.515293	ns
PHB2	44.2622	36.9684	44.1552	37.2258	32.9947	39.2604	-0.256944	0.127955	ns
RPS4X	496.639	310.4	353.648	458.168	259.784	295.39	-0.256833	0.485124	ns
RALY	31.3958	26.5248	30.6161	26.5924	22.9768	27.7241	-0.256817	0.125504	ns
SRSF2	110.369	98.3357	108.908	90.388	91.0273	96.0705	-0.256788	0.0187214	ns
TTC30B	0.644289	0.976411	0.95968	0.526118	0.809708	0.921578	-0.256484	0.435197	ns
SURF2	6.57659	6.55718	5.60323	5.62703	4.98337	5.73476	-0.256465	0.141344	ns
SGO1	2.9951	1.90875	2.22416	2.01412	2.19572	2.02919	-0.256377	0.307716	ns
IER2	108.713	97.2633	120.323	99.8739	80.5682	104.287	-0.256325	0.194006	ns
FABP5	8.99872	3.64771	7.15641	5.6424	4.57041	7.14027	-0.256165	0.569967	ns
IGLV4-69	0.20497	1.97779	2.19729	0	1.54557	2.27885	-0.255871	0.857042	ns
RAB11B	69.4239	60.6023	64.881	60.0165	51.8862	58.3863	-0.255597	0.0738815	ns
EFHD2	159.191	68.5828	126.132	124.476	69.8325	115.358	-0.255551	0.58116	ns
MFGE8	6.19489	7.54154	7.1397	6.27727	5.75641	6.18262	-0.25552	0.0387337	ns
NOA1	32.0801	30.7081	35.7473	29.944	26.2046	29.9297	-0.255378	0.0761151	ns
SH3D19	1.62095	1.5201	1.50399	1.35724	1.22019	1.48203	-0.255332	0.0974759	ns
ATP2B1	7.87309	9.21585	9.8418	7.19726	7.46761	8.8521	-0.255114	0.12375	ns
SMIM35	2.72006	0.80931	2.63866	2.19443	0.767044	2.4316	-0.254912	0.715559	ns
LDHB	13.546	15.4116	15.222	13.9452	12.4287	12.2093	-0.254887	0.0348175	ns
DGKD	21.4882	15.2377	21.2136	19.0666	12.1499	19.3929	-0.254722	0.421692	ns
GPR150	1.21138	1.28596	1.36129	1.27594	1.12211	0.973061	-0.254607	0.249755	ns
EPHX4	1.20236	0.0175385	0.851102	1.12891	0.0359775	0.646663	-0.254096	0.864121	ns
SLC44A2	57.6742	69.7112	65.5842	54.4886	56.3311	57.8272	-0.25381	0.011869	ns
SNRPB	27.0998	20.8144	24.42	19.8867	21.0032	22.5092	-0.253712	0.141159	ns
CCDC107	26.0473	20.9073	25.1652	22.033	17.921	23.155	-0.253454	0.220337	ns
CENPK	7.79301	12.7112	10.8027	6.59051	10.4639	10.3198	-0.253342	0.408614	ns
ATP8B3	2.39991	1.73284	1.75889	1.9888	1.62153	1.54933	-0.252957	0.30478	ns
MXD4	51.5195	38.118	42.5597	46.0446	32.7013	36.9808	-0.252936	0.307133	ns
GPRIN1	1.50102	0.680372	1.21769	0.92446	1.02286	1.04167	-0.252788	0.502453	ns
CYREN	5.61683	5.08751	5.73749	4.88318	4.44986	5.06725	-0.252575	0.066376	ns
ACOT2	4.77552	5.95713	6.76003	5.11434	5.02545	5.17841	-0.252569	0.17161	ns
SLC4A7	22.337	19.8416	18.915	20.8157	15.8809	16.7622	-0.252453	0.187842	ns
F8A1	2.08795	5.91808	6.81733	2.87846	4.71849	5.35393	-0.252377	0.645098	ns
YBX1	117.213	101.101	111.402	93.7177	86.5766	108.455	-0.252315	0.132242	ns
RPL18	272.978	250.326	287.212	243.579	197.599	267.824	-0.252294	0.192583	ns
AGAP1	0.369467	0.254645	0.879274	0.420968	0.235065	0.658538	-0.25224	0.704837	ns
MRPL54	32.0425	28.204	30.9193	24.8995	26.1339	28.8967	-0.252033	0.0655218	ns
CCR4	76.4994	130.921	109.493	73.7545	101.354	101.955	-0.251975	0.372976	ns
ANXA6	101.974	98.9405	96.7866	83.8244	86.8649	90.1775	-0.251838	0.000819573	ns
HNRNPDL	49.2089	50.2245	45.3854	44.2534	42.3488	40.2383	-0.251695	0.00615787	ns
RPL21	205.203	191.198	193.859	170.277	164.203	182.723	-0.251551	0.0175753	ns
BGLAP	0.801808	0.900575	0.916843	0.863901	0.545821	0.896163	-0.251399	0.484625	ns
FLNA	330.094	269.49	397.998	257.904	226.539	389.099	-0.251391	0.445737	ns
TNFRSF8	6.69127	2.93995	4.43425	3.94335	3.99226	4.44904	-0.251316	0.5134	ns
ERP29	83.4038	77.0982	80.9604	77.9812	62.0329	71.4164	-0.251236	0.108011	ns
IL17RA	23.8748	30.8113	25.7167	22.8016	22.8782	24.6532	-0.251228	0.0670312	ns
NDUFA7	1.69667	1.44579	1.53444	1.34612	1.59922	1.14325	-0.250962	0.30732	ns
GCNA	2.29339	2.34903	2.55071	2.29339	2.13914	1.87186	-0.250785	0.107185	ns
PRRG2	1.3135	1.091	1.75468	1.20021	0.904729	1.55128	-0.250767	0.482378	ns
ATP6V1E2	1.22273	1.39898	1.58334	1.31916	1.09144	1.27754	-0.25062	0.197313	ns
TEDC2	3.07585	1.52415	2.56027	1.98843	2.16017	2.15528	-0.25062	0.464519	ns
RPS16	324.035	292.981	349.26	287.696	243.121	315.967	-0.250274	0.175785	ns
PCBP1	349.423	329.174	355.023	303.391	288.338	314.751	-0.25025	0.0131866	ns
RPS21	414.118	378.846	429.192	378.86	319.149	373.272	-0.250209	0.0948028	ns
EXO1	3.57066	1.83143	3.10671	2.27475	2.21109	3.00046	-0.250177	0.488948	ns
ALYREF	54.9583	43.0762	50.1101	41.6137	39.0429	49.3748	-0.25006	0.208154	ns
NDUFB9	4.57857	4.39783	4.49261	3.79983	3.5642	4.44791	-0.249644	0.089347	ns
ZMYND10	0.609412	0.72394	0.752082	0.590946	0.490348	0.755447	-0.249532	0.372583	ns
KDM7A	15.051	13.1496	20.1607	14.8968	11.8299	15.6798	-0.249526	0.351734	ns
TMEM237	1.22765	0.727695	0.916105	0.87609	0.781443	0.866602	-0.249438	0.379157	ns
TMSB10	2857.41	2571.34	3127.7	2444.12	2285.9	2777.92	-0.249406	0.13399	ns
PCBP2	97.7204	93.481	101.587	88.6073	77.9621	90.197	-0.2494	0.0493596	ns
SKAP1	56.6221	50.9451	54.2655	51.3026	43.5034	47.1697	-0.249384	0.0705779	ns
PRKCSH	70.8324	64.749	75.5264	62.4279	54.0263	68.6952	-0.249284	0.146983	ns
SVBP	7.0458	7.40816	6.8046	6.09367	6.70092	5.84739	-0.249054	0.0502418	ns
ATP5F1A	31.4147	28.33	31.6206	26.9584	26.5898	26.7192	-0.248723	0.0136865	ns
NASP	13.8328	10.5307	11.3974	10.2144	10.338	10.8962	-0.248643	0.152287	ns
TRDV3	0.505192	0.649955	0.433253	0.391906	0.666643	0.320954	-0.248382	0.683341	ns
FCGR3A	3.06228	0.151469	2.26911	2.43952	0.163534	2.21372	-0.24826	0.844144	ns
CORO1B	22.6355	18.9937	28.6067	21.9574	17.6122	22.0984	-0.248246	0.322495	ns
GET3	45.5752	38.0746	43.5776	36.044	36.3743	39.4833	-0.247592	0.0813508	ns
TNFSF13	0.452808	0.988273	0.550133	0.439087	0.889164	0.419525	-0.247482	0.618903	ns
SSBP2	1.97938	4.10472	2.65838	1.89405	3.16814	2.606	-0.247428	0.509107	ns
VPS35L	5.39459	5.93923	5.18821	4.78773	5.29607	4.43652	-0.247146	0.0266324	ns
MRPL48	4.18201	3.72979	3.45189	3.18552	3.36056	3.44278	-0.246982	0.0871148	ns
ARHGEF19	4.34174	3.31277	3.62626	3.67154	2.63919	3.60099	-0.24686	0.322537	ns
PHLDB2	0.481428	0.291738	0.514596	0.348438	0.279499	0.506067	-0.24662	0.53431	ns
ABHD17C	1.29298	0.872079	1.4751	1.2538	0.715575	1.23091	-0.246592	0.522587	ns
OSBPL8	15.6163	19.7565	19.7745	14.5229	17.0427	16.9011	-0.246494	0.10588	ns
ARHGEF5	0.5757	0.488352	0.436753	0.522469	0.410452	0.382942	-0.246072	0.336471	ns
TRBV6-2	1.7217	17.311	26.0565	2.06236	14.9871	22.5198	-0.245426	0.830228	ns
RFC2	10.4294	6.06826	8.51124	7.10009	6.57188	8.39039	-0.245175	0.413063	ns
IBA57	2.54793	2.56905	2.4695	2.27535	2.12463	2.27565	-0.245026	0.0141401	ns
RPS14	209.003	192.874	216.93	193.566	158.259	192.405	-0.244929	0.128866	ns
FAM110A	20.95	15.1496	20.3615	18.9078	14.1409	16.6707	-0.244904	0.31941	ns
CCDC74A	0.879201	0.179546	0.514638	0.636036	0.355157	0.398976	-0.244756	0.715226	ns
LAIR1	1.50568	1.21255	1.18177	1.26917	1.05312	1.10981	-0.244525	0.22491	ns
USP1	22.5417	17.8184	19.7125	17.6935	17.575	17.6985	-0.244523	0.107751	ns
DCTN3	14.3865	12.7564	13.5195	11.4677	12.0558	12.3154	-0.24431	0.0258107	ns
DOCK11	32.2249	36.2833	33.4275	28.4271	31.403	29.9314	-0.24424	0.000703921	ns
WDR13	7.14597	7.76498	7.3915	6.24178	6.71494	6.68858	-0.24418	0.000613028	ns
SORL1	32.8188	54.831	39.6462	34.931	43.7427	33.2697	-0.244129	0.345992	ns
C21orf58	11.4645	6.95682	9.49937	8.74324	6.66329	9.21346	-0.244046	0.422288	ns
MYG1	16.3177	15.3742	17.1317	14.7572	12.0453	16.1686	-0.243766	0.191434	ns
ENSG00000274322	0.56214	0.516588	0.401744	0.33312	0.441542	0.529088	-0.243705	0.529533	ns
IQSEC1	25.3615	22.9614	25.7001	21.8159	19.7146	23.6699	-0.243672	0.0942622	ns
RUVBL2	16.1988	12.8856	15.081	12.2526	12.4829	14.229	-0.243486	0.156903	ns
NSMF	17.9716	19.9114	22.0659	16.8339	17.6804	18.3077	-0.243381	0.0465674	ns
YDJC	27.8359	25.2878	27.3784	23.7875	22.1757	24.9895	-0.243349	0.0499766	ns
HNRNPD	63.619	55.8696	57.1853	53.0164	49.4435	53.3005	-0.243126	0.0462849	ns
TRGV3	10.8753	1.69016	5.28053	8.21945	2.56265	4.99561	-0.242966	0.766186	ns
TRAV25	10.0161	16.0588	45.5077	9.71257	15.4668	37.7964	-0.242962	0.763136	ns
KISS1R	0.359987	0.259926	1.01438	0.324144	0.363545	0.762346	-0.242957	0.732525	ns
KIF21B	34.5606	25.3885	32.6667	29.8094	22.6298	29.2084	-0.242913	0.312151	ns
SPSB3	44.6041	43.5109	44.4556	39.7455	34.493	42.5341	-0.242596	0.0859468	ns
AHCY	15.9348	13.1336	14.4034	12.1798	12.2443	13.9418	-0.242517	0.12223	ns
EBNA1BP2	8.71849	7.63522	7.21845	6.67691	7.16065	6.95881	-0.242494	0.0715283	ns
USP30	1.49484	1.83417	1.89074	1.31998	1.65299	1.63588	-0.242486	0.181737	ns
YWHAH	41.5769	34.5454	36.7495	33.8412	33.368	32.4286	-0.242403	0.0677005	ns
RAB33A	28.2186	21.2967	22.2128	23.0452	20.0875	20.1601	-0.242377	0.228083	ns
EIF2B2	4.45528	4.23943	3.90892	3.82237	3.51436	3.77231	-0.242205	0.0536828	ns
DGKZ	47.0734	39.0262	43.7671	40.8757	32.0436	41.5526	-0.242135	0.225311	ns
HSF4	6.05765	7.04923	6.51264	6.12948	5.44076	5.71697	-0.241976	0.046928	ns
POLD1	19.4254	12.1728	16.1144	13.3933	13.6994	15.1132	-0.241926	0.336955	ns
TRBJ1-4	5.8939	20.8914	19.4964	13.0635	12.698	15.1562	-0.241729	0.651184	ns
C18orf54	1.51598	1.06083	1.44324	1.31495	1.25849	0.979321	-0.241647	0.343212	ns
MZF1	9.40268	10.8943	11.4675	8.42939	9.17889	10.407	-0.241421	0.115261	ns
AQP11	0.889137	0.501394	0.450583	0.646645	0.438079	0.534923	-0.241374	0.564695	ns
CABLES2	7.00364	4.84012	6.27891	5.5366	4.55782	5.91343	-0.241187	0.333318	ns
RANBP1	12.7244	9.99351	11.0719	9.4997	9.6018	10.7569	-0.241171	0.157712	ns
CENPX	19.4372	15.3361	18.6658	13.8981	14.6195	18.7101	-0.240997	0.274073	ns
NARF	17.2342	12.4492	17.6903	15.6994	12.8098	13.3595	-0.240721	0.307871	ns
SUMF1	1.5027	2.04582	1.83496	1.28926	1.60873	1.85305	-0.240703	0.285187	ns
MRPL9	28.5535	24.5614	27.4506	24.5533	23.0752	23.5443	-0.240577	0.0603117	ns
HAUS7	1.0286	0.994997	0.640703	0.766446	0.847051	0.733733	-0.240376	0.37865	ns
SRSF7	42.8882	38.9835	40.7231	37.0488	35.1114	36.15	-0.240058	0.0167495	ns
UNG	8.85547	7.96568	8.71931	7.60754	7.50215	7.46163	-0.240016	0.0224062	ns
GZMK	14.5787	2.09018	19.6236	14.19	2.47963	15.3496	-0.240009	0.812661	ns
MRPL47	12.2689	13.761	11.9787	11.1345	11.8904	10.526	-0.239715	0.0361352	ns
GPR183	26.2235	49.1806	42.6401	26.615	38.7693	38.6954	-0.239696	0.466699	ns
BTBD7	0.428162	0.463107	0.497173	0.352726	0.403569	0.473421	-0.239631	0.218785	ns
CASP8AP2	0.827517	0.799209	0.88145	0.715553	0.660751	0.842732	-0.239588	0.186508	ns
AK5	0.840532	1.36877	0.895752	0.892972	0.827204	1.01434	-0.239571	0.378999	ns
MYH9	202.609	177.197	179.685	168.975	151.696	173.671	-0.239507	0.0881671	ns
NTHL1	7.49264	6.54445	8.09274	6.01467	6.11285	7.4471	-0.239505	0.201019	ns
STK39	27.2778	20.6637	25.9905	23.0083	20.221	22.1753	-0.239163	0.209166	ns
USE1	7.40123	7.19106	7.69555	6.49181	6.39338	6.82682	-0.239117	0.0301061	ns
DNAAF5	4.84811	4.51052	5.20492	4.03627	3.96867	4.87231	-0.238927	0.143905	ns
TAF6L	6.60422	6.29855	6.25872	5.65067	5.41407	5.87638	-0.238662	0.0321048	ns
SOWAHD	7.764	7.64797	10.7401	7.63186	6.56618	8.92477	-0.23832	0.349774	ns
FBXW9	3.5325	3.79041	3.50228	3.52446	2.92542	3.11339	-0.23828	0.132259	ns
SSNA1	58.3194	48.1971	53.9808	46.8717	42.9655	52.1527	-0.238232	0.161892	ns
SBK1	5.16802	5.32878	7.78253	5.91681	4.29991	5.92313	-0.237964	0.409924	ns
FAM161A	0.661515	0.525354	0.798445	0.578114	0.508051	0.674504	-0.237918	0.392424	ns
CFAP20	7.96522	6.82263	6.81499	6.43956	6.32967	6.34031	-0.2379	0.0875438	ns
ICAM4	2.62601	1.45341	2.76391	2.60431	1.68762	1.76945	-0.237564	0.549434	ns
MRPS2	14.0192	12.7717	16.5259	12.3845	12.0052	13.9635	-0.237328	0.182925	ns
HSPBP1	17.0021	15.4059	17.606	13.5854	14.1577	16.555	-0.237111	0.123755	ns
H2AC13	0.5205	0.398602	0.818367	0.588849	0.327068	0.642989	-0.237064	0.681782	ns
OSTC	27.5026	27.6426	27.9845	23.706	24.3199	25.6042	-0.236555	0.00392867	ns
CDC7	9.36619	4.13365	8.01199	7.0345	4.63339	7.41595	-0.236472	0.590546	ns
RPL19	394.615	341.407	381.782	361.309	273.348	354.163	-0.236359	0.233289	ns
SPSB1	2.68621	4.21513	5.33544	2.78911	3.41569	4.61527	-0.236355	0.52713	ns
BCL2L12	9.59472	7.80038	9.15138	7.20213	7.77206	8.57048	-0.236196	0.160239	ns
CPTP	19.0925	20.6189	23.2346	17.3079	17.9641	20.4831	-0.235771	0.112757	ns
CDKN1B	31.2258	37.2742	36.6315	30.3111	31.1815	31.5602	-0.23574	0.0191101	ns
MRPS15	13.4238	12.336	13.3003	11.3008	10.405	12.8957	-0.235683	0.124649	ns
DDX39A	41.4176	30.9172	37.2462	32.8612	27.2347	37.0248	-0.235413	0.311595	ns
KATNB1	8.01395	7.16621	7.13031	6.16047	6.52761	7.09451	-0.235346	0.0724895	ns
NUDT21	8.33481	7.96551	8.06706	7.53453	7.61034	6.45607	-0.235289	0.0398206	ns
UBL3	21.7442	23.2729	22.1198	20.0243	18.1325	21.2755	-0.235134	0.0436838	ns
BCL9L	44.418	47.9077	44.6199	41.9334	35.9875	43.2389	-0.23512	0.0752635	ns
YWHAE	18.094	15.1619	15.4875	14.3392	14.1245	14.7822	-0.234684	0.0879778	ns
GDPD3	13.467	12.2251	11.6664	13.1118	10.1702	9.80523	-0.234669	0.237698	ns
LRRC45	15.2076	13.9315	15.5462	12.2389	11.829	15.5474	-0.234515	0.202559	ns
SRSF3	37.8255	32.5428	34.7156	30.4198	30.7683	32.0732	-0.234443	0.046688	ns
DCK	32.8114	34.9215	30.9044	27.5766	33.3007	26.6686	-0.234365	0.0667964	ns
TOE1	7.12046	5.77364	6.32517	5.91578	5.56141	5.57269	-0.234269	0.136935	ns
ALG3	8.05382	9.04589	8.76162	7.06254	7.46234	8.40937	-0.23423	0.0599681	ns
TMC8	157.927	182.412	151.551	145.932	147.467	142.427	-0.2342	0.0189123	ns
SAMD1	7.95209	6.77466	8.27995	7.20309	6.29607	6.91438	-0.234149	0.162523	ns
RACGAP1	18.6331	11.7936	14.9456	12.9737	13.1247	14.2577	-0.233901	0.341757	ns
ZNF408	8.31557	8.24755	8.78902	7.06108	7.49898	7.94826	-0.233884	0.0293484	ns
IL7	0.683617	0.209407	0.618842	0.626074	0.178986	0.536185	-0.23371	0.740055	ns
RCC1	19.0629	11.6314	15.6664	14.4905	10.3685	16.2905	-0.233702	0.479172	ns
CDH23	0.600513	1.02517	0.671482	0.642787	0.727117	0.662756	-0.233556	0.373817	ns
MOAP1	2.08848	2.04407	2.18425	1.90994	1.61643	2.08555	-0.233188	0.217245	ns
PARL	2.32883	2.5055	2.84155	2.18482	2.33783	2.3055	-0.232674	0.156826	ns
BNIP1	2.48144	2.79789	3.1544	2.37212	2.52138	2.60885	-0.232643	0.164865	ns
SAC3D1	15.3639	11.9142	15.7115	12.6424	11.2607	14.2923	-0.23261	0.283707	ns
ETS1	168.552	197.004	192.323	158.837	169.582	166.622	-0.232517	0.00746623	ns
HEATR9	1.43626	0.619533	0.553026	1.27905	0.524928	0.512102	-0.231646	0.715131	ns
FUT8	6.16173	7.54612	7.8552	5.74819	6.56206	6.84374	-0.231487	0.136698	ns
DPY19L1	3.17629	1.97857	2.24508	2.80459	1.79205	1.98239	-0.231328	0.489703	ns
RPS13	213.833	217.981	219.096	195.639	184.519	197.955	-0.231286	0.00294532	ns
DDX28	10.0079	10.9	12.1272	9.05765	10.2191	10.1063	-0.231277	0.0767722	ns
HLA-G	6.99044	3.78276	5.18036	4.91272	3.9258	5.3644	-0.231272	0.494596	ns
RAP2B	20.1827	20.0502	23.0242	18.9615	16.1668	21.0242	-0.23104	0.191642	ns
DMAC2	9.52726	8.86331	9.57439	8.098	8.08386	8.68686	-0.230976	0.029291	ns
FBL	83.9745	66.5383	81.3353	73.8342	56.9069	75.2633	-0.230907	0.296752	ns
CDC42SE1	155.252	199.373	172.831	147.253	156.201	164.66	-0.230888	0.0809228	ns
CYB561D1	15.9011	18.3853	16.3163	15.4046	14.5823	14.9431	-0.230788	0.0155462	ns
SSRP1	26.8883	24.0618	25.477	21.7367	22.0353	24.2087	-0.230686	0.0492893	ns
HAUS8	2.65424	1.88999	2.36946	2.08464	1.90925	2.16125	-0.230415	0.281865	ns
C10orf88	7.2567	7.82063	7.64482	6.40201	6.82675	6.99061	-0.230147	0.0131545	ns
CYB561D2	15.4062	11.3713	12.7153	12.8639	10.4234	11.8511	-0.230132	0.285222	ns
AP2S1	35.9406	33.7627	36.8029	31.9116	28.7324	34.0576	-0.230054	0.0902088	ns
TRAJ41	20.0854	21.0037	21.9771	17.462	18.2789	20.5342	-0.229934	0.403627	ns
CDHR2	0.755868	0.826229	0.900704	0.75611	0.689953	0.766654	-0.229887	0.200982	ns
TP53	29.0134	27.726	26.4196	22.7788	25.0507	26.1948	-0.229591	0.0308248	ns
TMEM200B	0.609681	0.802557	0.39568	0.511313	0.481472	0.610667	-0.229509	0.527677	ns
CHAF1A	16.2295	9.13107	13.6035	11.7624	9.31873	13.6426	-0.229441	0.494883	ns
POGLUT1	6.35133	7.48832	5.7906	5.79381	6.76487	4.91204	-0.229338	0.226744	ns
HNRNPA1	132.094	118.084	119.305	110.644	108.255	110.076	-0.229294	0.0252785	ns
CHIC2	19.3985	18.5306	19.7424	18.0001	17.1681	16.1518	-0.229219	0.0364031	ns
SYNE1	9.79762	7.34294	9.90968	8.79626	6.86289	8.41956	-0.229154	0.32295	ns
MEPCE	10.0094	10.2048	11.0851	9.064	9.30247	9.50631	-0.229147	0.0164151	ns
POMT2	0.533392	0.448325	0.504855	0.457306	0.40159	0.464913	-0.228852	0.205581	ns
POLA1	2.70127	1.78436	2.38293	2.04893	1.80154	2.2724	-0.228838	0.368678	ns
FGL2	3.45916	0.584616	0.534212	2.75673	0.662087	0.673607	-0.228668	0.822579	ns
TRAJ20	23.354	24.9231	28.4275	22.6463	22.7227	23.1331	-0.228562	0.387739	ns
DENND10	4.21154	4.86134	3.99232	3.59411	4.23341	3.80169	-0.228541	0.0803211	ns
LY9	15.9134	14.507	14.6167	14.7462	11.8255	13.4939	-0.228532	0.145883	ns
SLC38A2	34.9257	40.4983	37.8732	32.1017	36.4702	32.3078	-0.228473	0.0137033	ns
MACF1	18.5162	21.5891	17.9736	16.5975	19.5552	15.5831	-0.228359	0.102379	ns
STK11IP	10.7787	10.3139	9.45065	9.09985	8.5539	9.53745	-0.228067	0.061328	ns
PBLD	0.523067	0.618017	0.498425	0.442808	0.524325	0.492312	-0.227825	0.278602	ns
DCAF1	12.0949	13.8107	13.2882	11.0474	12.2965	11.5761	-0.227581	0.0063585	ns
MARK4	12.4708	7.52355	10.8277	10.1723	7.60117	9.7208	-0.227568	0.449667	ns
CAPZB	26.7174	26.1685	25.2273	23.2821	22.1918	24.1011	-0.227444	0.0107137	ns
DDX3Y	0	27.7473	30.06	0	27.0586	24.3956	-0.227433	0.937441	ns
TFDP1	40.1657	37.7541	40.9577	33.2876	34.6695	38.024	-0.227264	0.0414334	ns
ZNF582	0.886845	1.31105	0.859763	0.847508	1.04185	0.830164	-0.227222	0.389556	ns
POLD2	6.98433	5.70849	6.44062	5.29539	5.29382	6.47521	-0.227212	0.211771	ns
GRAMD1A	46.344	50.3058	50.6879	44.8692	41.5164	44.8141	-0.226913	0.0138063	ns
OTUB1	21.8011	20.2863	21.9245	19.2804	18.3458	19.4402	-0.226898	0.0225262	ns
ANKZF1	30.8392	27.9716	32.7414	30.2458	25.4202	25.9415	-0.226618	0.143996	ns
PIK3R5	26.7911	22.9483	28.5594	24.9419	20.5178	24.3274	-0.226617	0.215642	ns
C3orf14	0.440373	0.503612	0.469983	0.284686	0.553437	0.424842	-0.226562	0.467914	ns
MINK1	38.7263	58.959	54.9752	37.9128	47.2471	50.7293	-0.226271	0.346118	ns
PXN	34.1343	37.8746	45.0607	32.0952	28.4354	43.6339	-0.22621	0.384034	ns
RPL8	473.746	371.439	522.821	428.648	328.035	462.751	-0.226093	0.382738	ns
SET	61.4407	56.628	57.7941	53.4941	50.6547	52.7174	-0.226079	0.0183291	ns
PANO1	1.20133	0.751649	0.986425	1.18972	0.722763	0.703679	-0.226004	0.553214	ns
HDGF	74.8609	65.7764	73.7934	59.7627	62.9154	68.7473	-0.225942	0.0827508	ns
MRPL23	5.84579	4.62927	6.01603	4.49293	4.59847	5.63962	-0.225886	0.287176	ns
DDX49	15.3659	15.6605	15.8512	13.1369	13.6262	15.0599	-0.225843	0.0261621	ns
NDRG1	13.17	10.7712	14.093	12.3026	10.0866	11.5471	-0.225598	0.2531	ns
TRBV29-1	8.43871	16.0006	7.60349	9.52956	12.8875	6.10771	-0.225587	0.622302	ns
THG1L	3.86729	2.89578	3.14463	3.12509	2.94313	2.77543	-0.225415	0.252843	ns
ZYX	45.1495	38.9905	44.3677	39.5625	34.5776	40.5278	-0.225291	0.143472	ns
TRBV12-3	8.60925	11.0955	8.19368	7.43209	9.10434	8.33774	-0.225183	0.293761	ns
HLA-DRB5	10.6494	1.79945	0.206229	9.19412	1.74851	0.400123	-0.224946	0.880606	ns
NEK3	1.55803	1.98601	1.54306	1.57905	1.75277	1.2027	-0.224854	0.319576	ns
FAM210A	3.66941	3.46479	3.77627	3.31804	3.19059	3.23457	-0.224729	0.0477034	ns
EIF3A	58.5491	56.9834	59.3083	49.7968	51.6294	54.6954	-0.22467	0.00653057	ns
AXIN2	2.94152	1.33639	2.87696	2.72419	0.950148	2.70344	-0.224598	0.704951	ns
MYDGF	31.576	27.7412	33.6731	28.8987	24.7453	29.3775	-0.224421	0.185974	ns
TUBA4A	41.8149	30.2738	41.3078	34.4673	27.877	38.9519	-0.224126	0.385371	ns
ZNF614	2.27574	2.46328	2.50837	2.16976	2.28179	2.02154	-0.224093	0.0505188	ns
AKT1S1	7.97898	7.525	7.43335	6.89525	6.40597	7.18049	-0.224009	0.0510609	ns
DTD1	1.7736	1.14399	1.56696	1.48622	1.29953	1.22601	-0.224001	0.387653	ns
NOL12	4.71672	5.08259	4.45573	4.01658	4.50221	4.2084	-0.223904	0.0439413	ns
TOMM40	14.4406	11.2591	13.7819	11.0617	10.6176	13.6154	-0.223883	0.286282	ns
CIP2A	5.8893	4.30897	5.68603	4.38316	4.7113	5.12377	-0.223876	0.279023	ns
TRBV12-4	6.76907	11.2747	2.44905	7.38444	8.1747	2.68779	-0.223784	0.754516	ns
RPL22	21.7606	24.8781	24.0931	20.4764	21.6473	21.0529	-0.223599	0.00332287	ns
DBP	9.13123	8.28176	9.73333	8.75179	6.78428	8.69405	-0.22351	0.245728	ns
TRAJ17	31.354	33.8242	36.8265	23.7943	43.687	23.8168	-0.223491	0.506708	ns
PREP	6.74675	6.32394	7.18607	6.37419	5.90077	5.82825	-0.223417	0.0582441	ns
UFC1	32.0015	31.5505	31.1272	28.1764	26.8675	29.5329	-0.223413	0.0170283	ns
PAK1IP1	2.67854	3.05743	2.68401	2.46067	2.52469	2.53764	-0.223314	0.187173	ns
HEATR5B	14.6057	15.2136	13.9429	13.6677	12.5974	12.8104	-0.223248	0.013468	ns
TRPV2	42.8143	36.8238	41.02	37.2186	31.9632	38.6233	-0.223174	0.16879	ns
ZNF511	4.42732	4.01684	4.42433	3.94753	3.46573	4.09197	-0.223126	0.16205	ns
HEXIM1	28.6789	28.8151	29.3698	25.1678	26.7524	25.7508	-0.222866	8.3e-05	ns
PLCD1	11.3957	12.1471	12.6619	11.4277	9.90154	11.0039	-0.222811	0.0706835	ns
USF3	5.67945	6.32224	6.25123	5.20425	5.65373	5.46429	-0.222447	0.00313511	ns
RPLP1	519.112	508.875	566.01	467.221	431.369	525.6	-0.222384	0.120601	ns
GABBR1	2.15011	2.55372	2.3919	2.0997	1.92623	2.31423	-0.222153	0.131351	ns
TMEM254	5.04517	5.51882	5.49448	4.43364	5.18768	4.75021	-0.222054	0.049459	ns
CCDC102A	11.093	6.96108	10.1486	10.5773	7.20326	7.46817	-0.221882	0.486763	ns
GABARAP	12.7437	10.6188	11.3254	11.4612	8.87913	10.6738	-0.221732	0.253683	ns
PES1	15.9453	13.9732	15.5295	13.2453	13.125	14.3125	-0.221684	0.0753117	ns
BLOC1S3	9.56512	9.23419	8.98846	8.80657	7.96067	8.08089	-0.221478	0.0442041	ns
LPCAT1	9.31776	4.85118	8.12174	7.78781	4.0881	8.06144	-0.221474	0.620057	ns
TRBJ1-6	1.62043	68.4993	2.08452	0.785661	59.5666	4.28948	-0.221447	0.902024	ns
DMPK	4.33954	4.42413	4.96508	3.85278	3.81305	4.61678	-0.221424	0.151554	ns
NCAPD2	43.9501	33.094	38.369	34.3675	32.9616	36.0867	-0.221324	0.214987	ns
RPL35A	148.91	137.496	149.542	137.503	123.379	129.222	-0.221144	0.0513539	ns
GINS4	4.78527	2.26033	3.8199	3.20308	2.61559	3.93164	-0.220946	0.576325	ns
MFNG	97.1486	99.3302	105.624	89.7032	82.4969	97.9506	-0.220927	0.0793483	ns
AP1S2	11.1704	8.62949	9.34911	9.83466	7.79221	8.47718	-0.220461	0.283102	ns
TREX2	1.31182	1.35811	0.954129	1.09494	1.18951	0.949458	-0.220433	0.36666	ns
MORC2	8.39612	10.222	8.95044	7.68745	8.20196	8.76835	-0.220418	0.0686488	ns
SF3B5	96.0889	92.3629	103.701	85.9354	80.9495	94.6931	-0.220265	0.0983436	ns
ANKRD49	10.6575	10.2418	10.0805	9.58601	8.871	9.27723	-0.220134	0.0313157	ns
RPS20	92.8141	78.8181	90.6047	83.7479	69.8391	81.2182	-0.22013	0.183341	ns
RSL1D1	21.5264	22.2412	22.2501	19.7321	19.0945	20.2771	-0.220128	0.00232947	ns
BUD13	13.1269	12.2609	13.2039	11.9703	11.4325	11.1652	-0.220008	0.0377647	ns
POLR3E	3.49922	4.55934	3.9249	3.31417	3.5585	3.84896	-0.219734	0.144211	ns
GPSM3	65.5481	71.5389	59.268	61.6082	58.1617	55.9612	-0.219649	0.0625576	ns
KLRF1	1.09057	0.313187	0.379956	1.12362	0.289105	0.180431	-0.219478	0.809879	ns
BTBD2	23.7574	25.0708	24.6069	22.1322	21.9016	21.7535	-0.219324	3.57e-05	ns
CDKN2D	30.2158	29.4192	39.1266	24.984	28.9374	34.6527	-0.219047	0.338241	ns
RABIF	6.26428	6.33865	5.78551	5.75404	5.34645	5.36467	-0.219019	0.0513341	ns
SLBP	44.8331	29.7847	36.7483	35.1642	29.6686	35.115	-0.218984	0.369117	ns
ITPK1	2.73205	2.77219	3.16741	2.56341	2.29496	2.91293	-0.21886	0.206012	ns
EIF4A3	10.3564	10.3979	10.1878	8.32081	10.1117	9.32969	-0.218793	0.0347833	ns
NSD2	13.6217	10.0418	12.9794	10.8949	10.1604	11.8318	-0.218785	0.281244	ns
KLHDC3	61.0409	58.9676	61.6694	54.8188	50.859	57.134	-0.21869	0.0384802	ns
RNF220	11.326	12.4002	11.2567	10.5486	10.525	10.27	-0.218608	0.00129155	ns
SAE1	34.9543	25.4887	30.4788	27.9974	26.1323	27.5095	-0.21857	0.249528	ns
LANCL2	3.18381	2.41601	2.48222	2.51041	2.17492	2.56244	-0.218539	0.29688	ns
PPP2CA	2.84778	2.98132	2.88991	2.47957	2.7527	2.5886	-0.218026	0.0209268	ns
MAF1	65.79	62.8771	69.0631	61.8652	53.5138	61.8484	-0.217949	0.10137	ns
COTL1	154.337	153.708	188.713	129.231	139.252	177.045	-0.217617	0.298785	ns
CHCHD4	4.79818	4.25348	4.17727	3.99481	4.08859	3.77193	-0.217607	0.145071	ns
DOLPP1	7.69413	8.71046	7.65162	6.56789	7.74047	7.27333	-0.217579	0.0709269	ns
TRAV30	7.51791	8.66515	10.5999	5.56024	9.24793	9.30957	-0.217526	0.48333	ns
RAB4A	8.6142	8.64339	10.5362	8.29027	8.4251	8.24202	-0.217297	0.121892	ns
GRK6	66.9301	75.4814	73.9742	58.7472	60.1965	74.9703	-0.217284	0.173903	ns
BTF3	69.7565	68.9164	72.5781	65.9872	58.8348	64.6118	-0.217281	0.0402438	ns
PABPC3	1.00504	1.45498	0.920958	1.02798	0.934332	1.06419	-0.217217	0.409159	ns
ARHGDIB	445.332	434.599	433.153	379.185	387.265	411.933	-0.217215	0.00561122	ns
ACP1	14.9675	14.1625	15.0493	13.3228	12.6873	13.6405	-0.217155	0.0282621	ns
RPL27A	124.59	121.876	126.343	113.557	101.11	119.615	-0.2171	0.0792886	ns
ACAT2	14.4819	10.6616	12.4476	10.4455	11.4568	11.9055	-0.217029	0.254101	ns
SLC2A3	35.8822	28.574	56.547	34.6235	32.0611	42.0009	-0.216663	0.536668	ns
H2AZ2	28.2923	27.9437	28.013	22.4819	26.5747	26.6396	-0.216636	0.0421248	ns
RPS27A	289.565	280.377	283.43	267.68	237.88	260.087	-0.216595	0.0390464	ns
ATP5MC2	61.5301	55.5838	58.23	56.6471	47.141	53.5396	-0.21659	0.13528	ns
TWF2	33.8554	28.5349	29.839	30.4563	24.4905	27.8361	-0.216427	0.214935	ns
CFAP119	1.01058	0.669872	0.866673	0.690788	0.671456	0.929718	-0.216353	0.476941	ns
CEBPD	5.38481	2.04872	5.76517	4.72275	2.19831	4.93907	-0.216249	0.710845	ns
TSPO	95.4553	77.9518	98.722	89.8394	62.9322	91.3207	-0.216111	0.39634	ns
PKIA	3.90375	6.58512	7.16351	3.90991	5.75618	6.17194	-0.216064	0.531575	ns
SUN2	265.363	255.924	275.714	245.045	210.639	259.362	-0.216028	0.13916	ns
PRKCH	33.8558	34.1689	38.9998	31.3778	29.3868	35.2842	-0.216003	0.141924	ns
CNOT8	28.8862	32.6218	31.1184	27.322	29.5963	26.2697	-0.215928	0.00791452	ns
PET100	5.02862	3.80243	3.17499	3.5324	3.39622	3.85717	-0.215913	0.398194	ns
FBLN5	2.21575	1.93032	0.866506	2.08845	1.77103	0.647539	-0.215893	0.724184	ns
SLC19A1	2.48054	2.30412	2.68783	1.96803	2.17594	2.57392	-0.215882	0.21816	ns
CHCHD2	167.713	135.275	163.534	140.555	128.787	150.117	-0.215266	0.210105	ns
CASP2	19.1362	18.0923	18.6015	16.926	15.9022	17.3427	-0.214971	0.0289313	ns
VPS37C	3.33156	2.54301	2.95022	2.79915	2.84356	2.29813	-0.214861	0.282925	ns
LSP1	106.073	88.5395	100.381	92.0619	81.0991	92.0552	-0.214839	0.16471	ns
CENPW	7.54238	3.78905	6.12338	5.2172	4.92901	5.59039	-0.214732	0.530925	ns
FRAT1	13.7347	13.0096	14.0345	12.6416	11.6451	12.3771	-0.214509	0.0496115	ns
CLIC1	78.2097	59.0704	68.4761	66.7699	57.6067	60.8042	-0.21434	0.255931	ns
DNAJC9	19.4957	13.4768	16.7997	14.5572	13.9234	16.3477	-0.214334	0.33694	ns
MGAT1	31.7233	28.9399	33.7648	29.8784	26.1243	28.8849	-0.21431	0.126094	ns
BAIAP3	3.2264	2.85513	5.53392	3.38764	2.37853	4.65924	-0.214251	0.623307	ns
NOG	1.05501	2.43412	1.50155	1.37131	1.62914	1.47363	-0.214215	0.565814	ns
IGHV1-18	0	0.577486	0.808387	0.203122	0.394875	0.665393	-0.214206	0.834026	ns
SAP130	11.921	9.85411	11.4699	9.59826	9.40369	10.9174	-0.214201	0.187343	ns
ADM5	2.23425	3.05477	2.38344	1.69097	3.1332	2.07724	-0.214166	0.514553	ns
UQCRFS1	15.1255	13.1198	14.4752	12.9535	13.2599	12.2438	-0.213959	0.071479	ns
MRPS34	62.0918	54.6029	63.5021	55.8633	46.1086	60.0001	-0.213953	0.252446	ns
FXYD5	117.554	115.891	130.672	113.421	90.9091	122.617	-0.213925	0.259219	ns
CASP6	8.5529	8.83468	7.96044	7.35077	8.04078	7.39477	-0.213734	0.0463852	ns
TNFAIP8L2	36.0811	43.8235	40.5791	32.9021	36.595	38.8328	-0.213656	0.0994222	ns
FANCC	0.67441	0.322702	0.64419	0.543474	0.394555	0.541731	-0.213611	0.595127	ns
PIK3CG	19.6927	11.6326	14.3038	16.538	10.8575	13.6962	-0.213271	0.520597	ns
LSM5	5.14015	5.65658	4.92589	4.70058	4.91386	4.52264	-0.213211	0.0347305	ns
GOLGA7	10.2269	12.566	12.0571	10.1287	10.6034	10.6036	-0.213201	0.0550911	ns
CTSW	89.0397	21.0505	21.4974	74.1879	23.5823	21.1131	-0.212962	0.804662	ns
CBLL1	13.2987	16.2633	22.1755	12.7125	13.0762	20.6804	-0.21291	0.538016	ns
ABCB7	5.90002	6.95212	6.19268	5.43401	6.32323	5.38264	-0.212885	0.0725827	ns
RIN3	19.1791	16.3923	20.5228	17.0621	13.9441	19.4483	-0.212812	0.336062	ns
DEGS2	0.63085	0.689678	0.466395	0.537903	0.502346	0.564325	-0.212597	0.407453	ns
TPM4	42.0773	37.966	36.5557	33.3255	36.2686	35.4856	-0.212567	0.0498972	ns
PFDN1	14.1674	13.4778	13.3308	12.1128	12.5637	12.2123	-0.212502	0.0171639	ns
TGFB1	131.152	108.435	131.668	115.352	94.3418	124.411	-0.212491	0.298943	ns
PTPN12	8.61157	5.82103	7.61859	7.61956	4.58591	7.62883	-0.212457	0.528954	ns
OIP5	7.18668	4.20573	5.5807	5.166	4.34741	5.79241	-0.212393	0.491856	ns
SH3BP1	23.183	18.1249	18.7597	20.3772	16.132	17.583	-0.212381	0.300647	ns
SEPHS1	10.9343	10.5563	11.2357	9.65955	9.4309	10.3838	-0.212344	0.0416244	ns
NDC80	10.5843	6.21792	8.11344	7.46334	7.39114	7.65058	-0.212189	0.435662	ns
PTBP1	55.0398	45.5584	53.2004	46.252	43.9835	48.3643	-0.212183	0.147972	ns
MYADM	33.6297	31.9237	36.5609	28.8225	30.0029	33.1757	-0.212018	0.09391	ns
MAP2K6	2.59555	2.84237	2.75425	2.42692	2.59466	2.35803	-0.211626	0.00572566	ns
KLF16	22.0932	19.1587	22.4609	19.8794	16.4437	21.048	-0.21158	0.253661	ns
RPL32	199.537	194.981	197.489	189.903	163.457	179.536	-0.211546	0.0662078	ns
FIZ1	3.4429	3.02432	3.16974	2.79237	2.94687	2.94858	-0.211377	0.0764369	ns
CD247	35.8035	34.0025	35.9099	33.611	29.4967	32.0965	-0.211372	0.0645672	ns
PROSER3	6.01943	5.23883	5.2517	4.67411	5.36241	4.85848	-0.211318	0.101074	ns
SLC25A3	29.7297	26.0519	29.9795	25.6974	23.95	27.6409	-0.211317	0.138031	ns
AVEN	2.46604	2.74901	2.61142	2.14179	2.48609	2.42953	-0.211282	0.0986463	ns
RPS23	138.362	172.403	162.514	127.873	151.952	146.538	-0.210907	0.114601	ns
TRGC2	28.9949	10.7516	14.5416	26.1843	9.58927	13.1962	-0.210871	0.730998	ns
ECSIT	4.80309	4.20071	4.45265	4.24075	3.80053	4.08884	-0.21071	0.120515	ns
EDEM3	7.25628	9.10276	9.5496	7.15072	7.99428	8.19245	-0.210701	0.179453	ns
RRS1	11.9337	10.6454	10.1701	10.6521	7.85963	10.9706	-0.210566	0.343094	ns
PKNOX1	4.24285	3.38124	3.99143	3.66078	3.2981	3.52006	-0.210554	0.206599	ns
HENMT1	12.7089	9.41807	10.7019	10.882	9.42631	9.31486	-0.210533	0.297278	ns
MTLN	4.8992	7.06114	7.12829	5.11618	5.74264	6.34032	-0.210448	0.345789	ns
JMJD8	12.6798	12.1478	13.4386	11.0596	10.4113	13.0281	-0.210333	0.182882	ns
RFC5	8.1151	5.78138	7.6056	6.54911	5.97965	6.88535	-0.210317	0.332036	ns
CEP72	2.70327	1.85766	2.70813	2.33138	2.02937	2.20377	-0.210164	0.39388	ns
ACTR2	138.632	134.663	129.827	120.974	124.068	118.605	-0.210147	0.00119238	ns
CSK	110.489	99.114	107.717	92.3024	89.0693	104.82	-0.210057	0.125978	ns
METAP1	14.3138	16.2728	14.7071	12.9806	14.9421	12.9352	-0.209753	0.0372708	ns
FBXL14	21.5104	20.1177	22.4392	20.0729	17.7592	19.9503	-0.209619	0.106426	ns
FAM229A	16.6633	15.2853	15.6626	16.6853	11.8508	14.3517	-0.209512	0.299869	ns
EEF1D	39.484	33.431	38.9914	37.0858	29.1125	34.7284	-0.209251	0.258829	ns
UQCRC2	20.1934	20.4058	20.4396	18.1931	19.298	17.6068	-0.208971	0.000791003	ns
RAN	43.4657	32.2152	39.4936	34.3417	35.1932	34.6348	-0.208907	0.238513	ns
TRAV38-2DV8	11.9583	25.1755	61.16	13.2826	23.0552	52.1449	-0.208811	0.796255	ns
CHTF18	8.87715	5.10279	7.39518	6.70774	5.26117	7.3552	-0.208673	0.516194	ns
SH3KBP1	17.0574	14.1977	14.8703	14.8256	13.2407	13.599	-0.208464	0.160634	ns
PTPRJ	23.9866	19.0884	24.3417	21.8699	16.8641	22.1155	-0.208275	0.352594	ns
SNRPD1	10.0508	7.74297	8.18788	7.63943	7.45061	8.39792	-0.208085	0.253891	ns
C1QTNF3	0.481637	0.459965	0.575035	0.485358	0.534085	0.349988	-0.207902	0.436309	ns
CXCR3	86.8281	58.7049	79.3095	71.6513	59.4731	72.2075	-0.207699	0.397883	ns
TOPBP1	15.6677	13.4891	14.5108	12.9171	13.3003	13.2681	-0.207676	0.0675279	ns
TACC3	37.3747	32.392	32.4574	29.8534	29.9903	32.5724	-0.207436	0.109999	ns
LRRC42	6.11179	5.90829	7.23256	5.77265	5.77943	5.86216	-0.207425	0.161849	ns
POLE2	3.26949	1.4218	2.57861	2.03813	2.02236	2.53461	-0.207409	0.605018	ns
RPL27	200.739	201.573	205.036	181.605	167.193	199.446	-0.2074	0.0874177	ns
FEZ2	1.69113	1.77926	1.67693	1.60727	1.63022	1.40913	-0.207327	0.0727201	ns
ARHGEF1	221.239	208.985	188.586	201.986	175.129	181.732	-0.207282	0.134243	ns
BRIP1	1.16323	0.596776	0.856954	0.869312	0.733693	0.768651	-0.207267	0.534374	ns
NOB1	35.6652	37.9026	38.6144	31.8097	34.2908	35.3187	-0.206877	0.0132817	ns
MED10	18.0151	18.7358	19.085	17.4692	16.9151	16.075	-0.206807	0.0180519	ns
BOD1	6.31701	5.93743	6.42072	5.16574	6.07291	5.65974	-0.206662	0.0962762	ns
RBAK	5.84357	6.03917	6.18626	5.68444	5.67077	4.97873	-0.206516	0.0383554	ns
RPL37A	89.9033	84.9902	92.7459	80.7569	73.4416	87.6761	-0.206232	0.123992	ns
ANO10	1.63315	1.87414	2.06953	1.48911	1.56998	1.98736	-0.206125	0.31741	ns
ARPC5	31.3451	30.7763	27.587	25.9185	28.948	26.3205	-0.206071	0.0377556	ns
HMGN5	0.718983	0.379915	0.524111	0.522897	0.542148	0.399681	-0.206059	0.576711	ns
CCT4	49.5868	42.6611	46.5615	42.1642	43.5617	39.9806	-0.205841	0.0786474	ns
ACTB	2134.73	1657.91	1832.84	1728.76	1588.05	1776.68	-0.205642	0.233131	ns
MLC1	4.07948	1.00177	2.21672	2.87699	1.04868	2.68932	-0.205578	0.768141	ns
ENSG00000249240	1.0088	0.0309018	0.374898	0.684762	0.0633903	0.534086	-0.205557	0.870855	ns
C1GALT1C1	0.783773	0.960348	0.75364	0.967302	0.582048	0.704158	-0.205389	0.521564	ns
WDR1	33.4138	28.8421	31.5861	28.2848	27.1096	29.5702	-0.205097	0.102572	ns
TMEM185B	7.47593	8.17618	8.04064	7.5658	7.0055	6.85636	-0.205017	0.0327056	ns
TIMM8A	1.67195	1.9718	1.82818	1.58075	1.86483	1.5048	-0.204938	0.221653	ns
ZNF414	12.6133	13.5064	12.2577	11.1905	11.8742	11.6594	-0.204931	0.0119399	ns
NSD3	19.7426	22.0074	20.1634	18.7237	19.6679	17.6356	-0.20476	0.00630895	ns
BORCS6	36.1586	27.2104	33.6373	31.7517	25.2195	30.8572	-0.20474	0.346705	ns
FAM78A	70.7614	71.8719	72.0048	66.3667	61.4948	66.3098	-0.204632	0.0144085	ns
ESYT2	47.4327	52.15	49.0467	42.6438	46.8135	45.0839	-0.20457	0.000852751	ns
SSR2	34.0402	29.4937	37.8743	33.4412	26.7902	31.5329	-0.204525	0.293364	ns
PEPD	3.99769	4.75181	4.48868	3.69278	3.9722	4.31418	-0.204519	0.0990449	ns
NT5DC3	0.661842	0.734357	0.554984	0.632278	0.605342	0.524297	-0.204505	0.294146	ns
SAP25	55.7535	61.074	48.5167	53.6952	50.3177	45.5304	-0.204464	0.169279	ns
TMEM11	8.03063	7.00095	6.78605	6.37833	6.82907	6.54896	-0.20431	0.134656	ns
RBX1	16.4016	14.9193	15.2332	14.2077	15.2631	12.72	-0.204297	0.0951994	ns
PRMT2	28.1493	34.6813	27.4249	26.4584	29.8383	25.4224	-0.203582	0.149975	ns
CENPJ	3.26342	1.8998	2.6974	2.26958	2.16431	2.70497	-0.203481	0.49371	ns
AGTPBP1	15.2759	14.6453	16.8885	14.7624	12.989	14.6468	-0.203224	0.140774	ns
PCGF1	8.29771	7.82896	8.72096	7.28223	7.58901	7.66499	-0.203205	0.0865324	ns
AHNAK	162.93	127.142	159.365	145.252	123.052	139.173	-0.20314	0.283658	ns
TMEM63A	48.729	64.6026	57.4636	48.8536	51.4009	54.2415	-0.203127	0.157845	ns
DDX11	5.53767	8.56486	8.55192	3.9515	8.01077	8.56983	-0.203067	0.613827	ns
TMEM126A	10.4368	9.46915	9.02648	8.53385	9.00365	8.66289	-0.20305	0.143382	ns
HPCAL1	18.369	20.1325	23.1634	18.52	18.5469	18.8012	-0.203	0.120104	ns
ITGA4	66.1934	101.906	73.3592	62.163	86.7392	69.7519	-0.202998	0.409693	ns
EIF4A1	7.08667	7.71926	7.52255	6.30327	7.27128	6.67291	-0.202722	0.023394	ns
TTC9	9.3149	15.044	8.20536	9.53945	11.9263	8.00652	-0.202695	0.534817	ns
GPANK1	1.70812	1.55753	2.04403	1.57932	1.67241	1.5703	-0.202623	0.283371	ns
TJP3	4.01897	3.05618	4.03196	4.50645	2.61391	2.93641	-0.202619	0.532194	ns
RPL30	187.091	182.551	177.713	172.628	161.016	162.418	-0.202582	0.0159813	ns
MEX3D	3.93008	2.59782	4.68314	3.69064	2.63853	3.84015	-0.202508	0.557682	ns
TAGLN2	212.789	200.291	233.186	188.522	196.97	200.97	-0.202012	0.0653272	ns
TRAV21	18.9042	45.6742	54.864	19.6667	42.0088	46.529	-0.201999	0.718728	ns
PABPC1	196.969	223.405	196.736	178.054	189.62	191.681	-0.201796	0.0147353	ns
USP51	0.675148	0.722428	0.618666	0.520164	0.758411	0.548403	-0.20171	0.389787	ns
RCSD1	46.4123	55.396	53.253	43.4607	49.2835	47.8519	-0.201688	0.0577967	ns
LIN54	4.20395	3.56566	4.31331	3.71324	3.72305	3.53689	-0.201542	0.156579	ns
CCT5	21.7372	18.9259	19.3212	17.6811	17.9473	18.831	-0.201424	0.0902123	ns
RPL35	376.429	285.383	354.95	326.908	277.944	318.309	-0.201299	0.305548	ns
RUVBL1	8.23481	7.46037	7.84103	6.77142	7.20656	7.39399	-0.201245	0.0526096	ns
TECR	18.0238	15.7605	18.947	16.7577	14.3401	16.7414	-0.201234	0.219928	ns
COMMD9	3.48507	3.51395	3.79327	3.06994	3.52435	3.20735	-0.201223	0.0594192	ns
RPTOR	11.1084	10.281	14.6384	10.2221	9.87706	12.5919	-0.201068	0.393338	ns
HIGD2A	120.157	105.11	104.905	109.194	92.2749	98.0979	-0.200972	0.187134	ns
AP1M1	10.9075	10.6368	10.8776	9.22675	10.1575	10.0589	-0.200935	0.00730291	ns
TNFRSF1A	23.8858	17.9337	21.369	20.8547	16.7867	19.7445	-0.200516	0.338528	ns
DELE1	15.7881	16.2187	16.1546	14.4144	14.8677	14.4438	-0.200502	8.67e-05	ns
CEP152	4.23891	3.28162	3.29702	3.09049	3.55424	3.19644	-0.200372	0.272399	ns
CTPS1	2.6753	2.77861	2.70394	2.01967	2.71118	2.68446	-0.200357	0.221005	ns
P4HB	43.2267	35.8635	45.7023	39.19	34.5591	39.5909	-0.200316	0.255621	ns
DENND6A	9.43617	9.77474	9.77001	8.34429	8.35607	9.60927	-0.200246	0.0757245	ns
CRBN	11.6153	14.1536	12.6963	11.8735	11.1743	11.8245	-0.20018	0.0767241	ns
ZNF714	1.78886	2.62222	2.73149	1.39618	2.64842	2.44852	-0.200096	0.565898	ns
LCMT2	2.35329	1.87235	2.52273	1.99973	2.00798	2.13113	-0.199838	0.289174	ns
SERINC5	17.804	32.2096	21.8627	18.5785	27.4951	19.1426	-0.199816	0.529114	ns
APEX1	53.4603	55.5517	54.8688	47.4025	51.0334	50.4589	-0.199737	0.000642677	ns
FRY	1.04552	1.76669	1.48267	0.940943	1.59735	1.3627	-0.199443	0.532394	ns
XRCC4	2.16632	2.00552	2.00922	1.78946	2.08726	1.7331	-0.199404	0.224824	ns
PLEKHA2	42.3916	32.92	39.457	36.5337	33.3494	34.5037	-0.199395	0.238754	ns
GMFG	172.693	164.243	159.723	154.26	149.943	147.085	-0.199353	0.0165572	ns
TRBV20-1	13.7246	23.696	18.6362	14.4177	22.5404	13.9818	-0.199225	0.544222	ns
STX2	10.0344	7.33971	7.61683	9.51568	6.18074	7.00191	-0.199063	0.489069	ns
TMEM97	4.20763	2.04785	3.63362	2.84329	2.68081	3.4928	-0.198964	0.591366	ns
THEMIS	4.98274	3.12286	4.42704	4.48387	3.07153	3.84092	-0.198941	0.516521	ns
MEA1	11.173	8.33179	10.4364	9.56465	8.4518	9.22331	-0.198853	0.309422	ns
TRAV41	12.9079	21.6099	19.1805	10.5339	21.5624	16.78	-0.198709	0.594691	ns
CCDC167	35.4341	25.4568	27.8774	26.935	23.28	30.5243	-0.198634	0.408814	ns
NACA	38.0934	39.3845	34.8556	35.4423	33.9151	32.7081	-0.198596	0.0329841	ns
STMN3	53.2194	68.0839	60.7777	54.8648	53.3026	57.042	-0.19858	0.1235	ns
RPS15A	34.011	32.667	34.5107	30.9791	28.7426	32.2344	-0.198523	0.0611892	ns
DUSP23	27.2083	17.3688	25.8275	23.8662	15.906	24.2462	-0.198281	0.546589	ns
CTU1	9.55373	10.0417	10.4798	9.73429	8.0721	9.51716	-0.19827	0.178756	ns
ZNF799	0.756038	1.16316	0.990783	0.691941	0.992852	0.962439	-0.198254	0.45681	ns
SLC25A32	1.73927	1.74953	1.68309	1.58401	1.57291	1.54299	-0.198191	0.160717	ns
IRF2BP1	23.1314	21.9577	23.6451	22.2497	19.0075	21.2091	-0.19817	0.129225	ns
DNTTIP1	12.6339	12.456	13.5188	11.5592	10.4549	13.085	-0.198162	0.200564	ns
SCAMP3	14.4369	15.0607	14.5979	13.7095	12.6297	13.7411	-0.19808	0.0409878	ns
DOK2	127.561	113.396	145.466	113.658	98.5989	138.878	-0.198062	0.382602	ns
SIN3A	10.6242	11.2624	11.1641	9.55663	10.5527	9.9574	-0.197952	0.000905395	ns
CDCA4	22.9441	14.2016	20.1132	18.5917	14.7977	18.7595	-0.197804	0.486486	ns
REEP4	19.0261	15.5164	19.4696	16.5752	15.2718	17.3166	-0.19775	0.25187	ns
PGLS	31.2534	26.7616	31.912	28.6495	23.3727	29.7466	-0.19751	0.297448	ns
RPL9	109.388	128.286	95.5342	98.1973	115.842	89.2243	-0.197269	0.276647	ns
JMJD6	8.28035	7.14658	7.93414	7.58297	6.48247	7.19086	-0.197134	0.191734	ns
ASB6	12.9047	14.9326	14.8119	12.4776	11.892	14.3921	-0.196979	0.171782	ns
HNRNPAB	57.255	39.3684	46.1462	43.1932	40.6085	46.3487	-0.196969	0.372551	ns
OCEL1	9.72997	11.5114	10.7031	9.63683	10.5217	8.90771	-0.196747	0.107994	ns
FGR	20.5692	2.60199	14.4497	18.296	2.58502	13.377	-0.196509	0.842984	ns
[truncated: 10,153 more rows]
