# Supplementary material for: Single-base m6A epitranscriptomics reveals novel HIV-1 host interaction targets in primary CD4+ T cells
Source: J Virol. 2025 Oct 14;99(11):e01536-25. doi: 10.1128/jvi.01536-25 (PMC12645991; doi:10.1128/jvi.01536-25)
Supplement: Table S3 — Sequences of PCR primers, sgRNA, and crRNA used in this study. [file jvi.01536-25-s0004.xlsx]

## Sheet: Sheet1
PCR primer name	Sequence (5'-3')
DIP2B-Sense	atttcaacactcgcctcagc
DIP2B-Antisense	aatgcatcatgacgctctcc
HADH-Sense	aaggctggacaagtttgctg
HADH-Antisense	atcggtcttgtctggtggtg
MXI1-Sense	tgcgcctttgtttagaacgc
MXI1-Antisense	agcaaaccaagtgttgtgtgc
PLIN3-Sense	tccccaccaatgtgaaggac
PLIN3-Antisense	agtggatgctggaaaacgtg
MYCBP2-Sense	tgccaaagcactcactgtac
MYCBP2-Antisense	gtaactcctttgcccacagtg
LTA4H-Sense	tgaacaactgcttggaggac
LTA4H-Antisense	agccaggcattccaatcaac
XIAP-Sense	tttgagaactgggcaggttg
XIAP-Antisense	aaagcactgcacttggtcac
ARL14EP-Sense	aaatgcaaccgctggttcag
ARL14EP-Antisense	tcagctccacacttggtagaac
EP300-Sense	tatgcaacagccttccaacc
EP300-Antisense	gacggagccaaagggatatttg
MALT1-Sense	cactcattgcaagacccattcc
MALT1-Antisense	tgaagcatggtgagcgaaac
PAF1-Sense	agctagaaaaccacgaaccg
PAF1-Antisense	tgccgctgtctgaatcattg
GAPDH-Sense	ggaaggtgaaggtcggagtcaacgg
GAPDH-Antisense	ctgttgtcatacttctcatggttcac
MALAT1-Sense	gggtgtttacgtagaccagaacc
MALAT1-Antisense	cttccaaaagccttctgccttag
HPRT-Sense	tgacactggcaaaacaatgca
HPRT-Antisense	ggtccttttcaccagcaagct
HIV-1-Gag-Sense	ctagaacgattcgcagttaatcct
HIV-1-Gag-Antisense	ctatcctttgatgcacacaataga
Luciferase-Control-RNA-Sense	aacgcttccatcttccaggg
Luciferase-Control-RNA-Antisense	ccagatccacaaccttcgct
PLIN3_1219C>T-Sense	aatgctgctggacagatcctggaaggagtgg
PLIN3_1219C>T-Antisense	ccactccttccaggatctgtccagcagcatt
SELECT-Sense	atgcagcgactcagcctctg
SELECT-Antisense	tagccagtaccgtagtgcgtg
28S-rRNA-m6A4190-Sense	tagccagtaccgtagtgcgtgcgccttaggacacctgcg
28S-rRNA-m6A4190-Antisense	5'phos-taccgtttgacaggtgtacagaggctgagtcgctgcat
28S-rRNA-A4194-Sense	tagccagtaccgtagtgcgtgagctcgccttaggacacc
28S-rRNA-A4194-Antisense	5'phos-gcgttaccgtttgacaggtcagaggctgagtcgctgcat
sgRNA_Control and PLIN3	Sequence (5'-3')
sgScramble-Sense	caccgcgcttccgcgcccgttcaa
sgScramble-Antisense	aaacttgaacgggccgcggaagcgc
sgPLIN3-Sense	caccgggcgctggcgacacgctca
sgPLIN3-Antisense	aaactgagcgtgtcgccagcgccc
PLIN3 crRNA	Sequence (5'-3')
crPLIN3-1	acagagctacttcgtacgtc
crPLIN3-2	acacctgtcacgtggctcgt
crPLIN3-3	cgcgacgtcaaagccatcca
